# Supplementary material for: Multiple analyses of large-scale genome-wide association study highlight new risk pathways in lumbar spine bone mineral density
Source: Oncotarget. 2016 Apr 23;7(21):31429–39. doi: 10.18632/oncotarget.8948 (PMC5058768; doi:10.18632/oncotarget.8948)
Supplement: Supplementary file 2 [file oncotarget-07-31429-s002.xls]

## Sheet: Sheet1
supplementary Table 1，All p-values of individual gene from ProxyGeneLD
geneId	symbol	position	rsId	unadjP	adjP	SNP#nearGene	SNP#incl.LD	adjSNP#	length	geneInLD
80129	C6orf97	chr6:151856919-151984021	rs1023940	4.562e-20	1.64232e-18	164	164	36	127102
79971	GPR177	chr1:68336738-68470841	rs878548	1.518e-19	1.48764e-17	256	265	98	120658
4982	TNFRSF11B	chr8:120004976-120033564	rs11573829	8.443e-18	2.02632e-16	70	80	24	28588
51384	WNT16	chr7:120752656-120768394	rs3801387	1.576e-15	9.456e-15	12	12	6	13903.5	FAM3C
10447	FAM3C	chr7:120776140-120823658	rs7776725	5.397e-15	2.1588e-14	28	28	4	47518	WNT16
2099	ESR1	chr6:152053323-152466101	rs2982571	2.34e-14	2.7612e-12	441	441	118	325482
121340	SP7	chr12:52006626-52015804	rs2016266	3.973e-12	1.1919e-11	3	3	3	9178	ESPL1,AAAS
6711	SPTBN1	chr2:54536957-54742949	rs11898505	9.724e-12	2.62548e-10	276	276	27	159522
9700	ESPL1	chr12:51948349-51973694	rs1110720	2.045e-10	8.18e-10	16	16	4	25345	SP7,AAAS
55291	SAPS3	chr11:67984774-68139377	rs11228262	1.186e-10	1.3046e-09	81	81	11	154603
8086	AAAS	chr12:51987506-52001679	rs4759021	1.852e-09	1.852e-09	1	1	1	14173	SP7,ESPL1
3223	HOXC6	chr12:52696908-52710874	rs894737	6.376e-10	1.9128e-09	6	6	3	8190	HOXC4,HOXC5
9252	RPS6KA5	chr14:90406922-90596746	rs1286063	1.298e-10	2.8556e-09	124	124	22	178250
3221	HOXC4	chr12:52696908-52736081	rs894737	6.376e-10	3.188e-09	11	11	5	20663.5	HOXC6,HOXC5
4041	LRP5	chr11:67836683-67973319	rs3736228	1.317e-10	3.6876e-09	75	75	28	136636
3222	HOXC5	chr12:52713098-52715411	rs2071449	8.002e-09	1.6004e-08	2	2	2	2313	HOXC6,HOXC4
182	JAG1	chr20:10566331-10602694	rs6040061	9.228e-10	1.75332e-08	49	49	19	36363
85415	RHPN2	chr19:38161337-38247634	rs7258173	8.503e-09	2.72096e-07	59	59	32	86297
7979	SHFM1	chr7:96156014-96177139	rs10499926	3.249e-08	2.9241e-07	25	25	9	21125
55094	GPATCH1	chr19:38263625-38313158	rs7247748	8.819e-08	6.1733e-07	42	42	7	49533
246744	STH	chr17:41432452-41432897	rs1078268	3.237e-07	6.474e-07	2	2	2	445	IMP5,KIAA1267,CRHR1,MAPT
162540	IMP5	chr17:41278052-41280107	rs12185233	2.669e-07	1.0676e-06	12	12	4	2055	STH,KIAA1267,CRHR1,MAPT
3225	HOXC9	chr12:52680143-52683387	rs2241820	1.173e-06	1.173e-06	2	2	1	3244
284058	KIAA1267	chr17:41463128-41605371	rs7350980	1.484e-07	1.3356e-06	234	235	9	142243	STH,IMP5,CRHR1,MAPT
8312	AXIN1	chr16:277440-342465	rs9921222	7.26e-08	1.7424e-06	47	47	24	65025
4905	NSF	chr17:42023353-42190000	rs199455	4.484e-07	1.7936e-06	32	32	4	166647	WNT3
23042	PDXDC1	chr16:14976333-15039053	rs4985155	2.815e-07	1.9705e-06	13	13	7	62720	NTAN1
11016	ATF7	chr12:52192109-52281072	rs7980506	2.552e-07	2.8072e-06	64	64	11	105892	TARBP2
1394	CRHR1	chr17:41217448-41268973	rs8072451	2.669e-07	2.9359e-06	44	44	11	51525	STH,IMP5,KIAA1267,MAPT
4137	MAPT	chr17:41327543-41461546	rs1991556	9.97e-08	3.0907e-06	171	171	31	134003	STH,IMP5,KIAA1267,CRHR1
2591	GALNT3	chr2:166312558-166359049	rs13429321	3.674e-07	3.3066e-06	26	26	9	46491	FAM130A2
123803	NTAN1	chr16:15039215-15057334	rs1136001	9.15e-07	4.575e-06	13	13	5	18119	PDXDC1
56955	MEPE	chr4:88973163-88986968	rs2045837	2.772e-07	4.7124e-06	25	25	17	13805
80034	FAM130A2	chr2:166137135-166245451	rs777346	2.086e-07	4.7978e-06	84	84	23	108316	GALNT3
143098	MPP7	chr10:28379928-28611073	rs3901407	9.961e-08	5.47855e-06	345	345	55	231145
23109	DDN	chr12:47675199-47679355	rs1054442	6.632e-06	6.632e-06	2	2	1	4156	RHEBL1
339201	C17orf65	chr17:39608877-39619608	rs3826412	7.464e-06	7.464e-06	5	5	1	10731	ASB16,C17orf53,TMUB2,UBTF
57614	KIAA1468	chr18:58005503-58125335	rs2980980	6.065e-07	9.0975e-06	116	117	15	119832	PIGN
5970	RELA	chr11:65178392-65186951	rs7101916	3.213e-06	9.639e-06	6	6	3	8559	SIPA1
3425	IDUA	chr4:970784-988317	rs3755955	3.445e-06	1.0335e-05	3	3	3	17533
83608	C18orf21	chr18:31806585-31813239	rs2276314	1.038e-05	1.038e-05	4	4	1	6654	RPRD1A
11215	AKAP11	chr13:41744288-41795402	rs9566958	1.218e-06	1.0962e-05	41	41	9	51114
6424	SFRP4	chr7:37912059-37923050	rs17236975	1.343e-06	1.2087e-05	31	31	9	10991	TXNDC3,EPDR1
92591	ASB16	chr17:39603599-39611977	rs3826412	7.464e-06	1.4928e-05	5	5	2	8378	C17orf65,C17orf53,TMUB2,UBTF
78995	C17orf53	chr17:39574851-39595370	rs2246287	8.587e-06	1.7174e-05	11	11	2	20519	C17orf65,ASB16,TMUB2,UBTF
9842	PLEKHM1	chr17:40869048-40923893	rs9730	4.331e-06	1.7324e-05	8	8	4	54845	ARHGAP27
90488	C12orf23	chr12:105873834-105891891	rs1053051	3.649e-06	1.8245e-05	8	8	5	18057
7473	WNT3	chr17:42196856-42251081	rs199501	9.112e-07	1.91352e-05	47	47	21	54225	NSF
79974	C7orf58	chr7:120415986-120689208	rs13245690	6.058e-07	1.99914e-05	282	282	33	290638
112	ADCY6	chr12:47446241-47464144	rs3730071	4.178e-06	2.089e-05	14	14	5	20371.5
221927	C7orf27	chr7:2544038-2561672	rs4721775	1.056e-05	2.112e-05	8	8	2	17634
201176	ARHGAP27	chr17:40827057-40858780	rs12947718	4.331e-06	2.1655e-05	13	13	5	31723	PLEKHM1
8034	SLC25A16	chr10:69912102-69957590	rs4350264	5.496e-06	3.2976e-05	31	31	6	45488	DNA2,HNRNPH3
6494	SIPA1	chr11:65162170-65174965	rs3741378	1.324e-05	3.972e-05	3	3	3	11796.5	RELA
60314	C12orf10	chr12:51979736-51987232	rs1465073	4.058e-05	4.058e-05	1	1	1	7496
121268	RHEBL1	chr12:47744734-47750042	rs7969091	4.371e-05	4.371e-05	1	1	1	5308	DDN
79797	ZNF408	chr11:46678943-46684037	rs10769205	4.504e-05	4.504e-05	2	2	1	5094	ARHGAP1,KIAA0652,DGKZ,AMBRA1,F2
51314	TXNDC3	chr7:37854723-37906527	rs10226308	1.507e-06	4.6717e-05	119	119	31	51804	SFRP4,EPDR1
84975	MFSD5	chr12:51932146-51934455	rs10876422	2.903e-05	5.806e-05	4	4	2	2309
54749	EPDR1	chr7:37926687-37958067	rs11763743	2.78e-06	6.116e-05	47	47	22	31380	SFRP4,TXNDC3
26160	IFT172	chr2:27520743-27566075	rs780110	2.244e-05	6.732e-05	12	12	3	45332	NRBP1,GTF3C2,FNDC4,ZNF513,SNX17,EIF2B4,PPM1G,GCKR
79089	TMUB2	chr17:39619879-39624625	rs7089	6.808e-05	6.808e-05	3	3	1	4672.67	C17orf65,ASB16,C17orf53,UBTF
341019	DCDC1	chr11:31240746-31347897	rs10835764	1.179e-05	8.253e-05	49	49	7	107151
7185	TRAF1	chr9:122704492-122728994	rs10435844	1.809e-05	9.045e-05	33	33	5	24502	PHF19
1763	DNA2	chr10:69843826-69901885	rs10998194	7.609e-06	0.000114135	46	46	15	58059	SLC25A16,HNRNPH3
7343	UBTF	chr17:39637926-39651190	rs2071167	4.266e-05	0.00012798	5	5	3	14546	C17orf65,ASB16,C17orf53,TMUB2
5719	PSMD13	chr11:226807-242984	rs505404	7.425e-06	0.00013365	43	43	18	16177	SIRT3
162466	PHOSPHO1	chr17:44655730-44663127	rs617182	0.0001372	0.0001372	2	2	1	7397
55197	RPRD1A	chr18:31823789-31901371	rs4799835	1.39e-05	0.000139	39	39	10	77582	C18orf21
29959	NRBP1	chr2:27504976-27518628	rs780100	0.0001472	0.0001472	5	5	1	13652	IFT172,GTF3C2,FNDC4,ZNF513,SNX17,EIF2B4,PPM1G,GCKR
120526	DNAJC24	chr11:31347952-31410958	rs6484504	1.254e-05	0.00015048	35	35	12	63006
93343	FAM125A	chr19:17391911-17397140	rs13345062	5.222e-05	0.00015666	5	5	3	5229
2976	GTF3C2	chr2:27402224-27433372	rs3739095	7.849e-05	0.00015698	8	8	2	31148	IFT172,NRBP1,FNDC4,ZNF513,SNX17,EIF2B4,PPM1G,GCKR
627	BDNF	chr11:27633017-27637249	rs11030102	2.407e-05	0.00016849	30	30	7	45650.3
8792	TNFRSF11A	chr18:58143527-58204484	rs8083511	4.26e-06	0.00018744	78	78	44	60957
392	ARHGAP1	chr11:46655207-46678696	rs7932354	4.701e-05	0.00018804	7	7	4	23489	ZNF408,KIAA0652,DGKZ,AMBRA1,F2
26147	PHF19	chr9:122657751-122679427	rs1953126	3.34e-05	0.0002004	12	12	6	14715	TRAF1
23410	SIRT3	chr11:205029-226362	rs535716	1.726e-05	0.00020712	36	36	12	21333	PSMD13
4038	LRP4	chr11:46834993-46896652	rs2306029	2.138e-05	0.0002138	31	31	10	61659	CKAP5
6253	RTN2	chr19:50680389-50688314	rs12609601	5.35e-05	0.000214	6	6	4	10483.7
29763	PACSIN3	chr11:47155656-47164534	rs11039119	7.849e-05	0.00023547	5	5	3	8878	ARFGAP2,C11orf49
517	ATP5G2	chr12:52345210-52356376	rs3809156	4.234e-05	0.00025404	12	12	6	11367.5
84364	ARFGAP2	chr11:47142427-47154995	rs11600668	5.556e-05	0.0002778	5	5	5	12568	PACSIN3,C11orf49
9776	KIAA0652	chr11:46595702-46652644	rs7484002	7.032e-05	0.00028128	10	10	4	56942	ZNF408,ARHGAP1,DGKZ,AMBRA1,F2
64838	FNDC4	chr2:27568253-27571590	rs8395	0.000141	0.000282	4	4	2	3337	IFT172,NRBP1,GTF3C2,ZNF513,SNX17,EIF2B4,PPM1G,GCKR
54361	WNT4	chr1:22316384-22342106	rs3820282	1.794e-05	0.00028704	30	30	16	25722	CDC42
2354	FOSB	chr19:50663092-50670277	rs12373539	5.796e-05	0.0002898	8	8	5	7185
23556	PIGN	chr18:57862437-58005269	rs4941117	1.873e-05	0.00029968	173	174	16	142832	KIAA1468
10061	ABCF2	chr7:150535855-150555250	rs7812088	5.237e-05	0.00031422	20	20	6	17068.5	SMARCD3
130557	ZNF513	chr2:27453606-27457097	rs13472	0.0003156	0.0003156	2	2	1	3491	IFT172,NRBP1,GTF3C2,FNDC4,SNX17,EIF2B4,PPM1G,GCKR
829	CAPZA1	chr1:112963597-113015764	rs12130243	4.62e-05	0.0003234	30	30	7	52167	MOV10,ST7L,WNT2B
9784	SNX17	chr2:27446892-27453498	rs1528533	0.0003427	0.0003427	2	2	1	6606	IFT172,NRBP1,GTF3C2,FNDC4,ZNF513,EIF2B4,PPM1G,GCKR
57159	TRIM54	chr2:27359103-27383811	rs13404327	0.0003512	0.0003512	5	5	1	24708	MPV17,SLC5A6,CAD,C2orf28,SLC30A3
5017	OVOL1	chr11:65311104-65321261	rs3814707	9.037e-05	0.00036148	5	5	4	10157
8525	DGKZ	chr11:46311314-46358680	rs876701	9.208e-05	0.00036832	8	8	4	33648.2	ZNF408,ARHGAP1,KIAA0652,AMBRA1,F2
655	BMP7	chr20:55177215-55275114	rs17404303	1.285e-05	0.00037265	141	141	29	97899
26063	DECR2	chr16:391858-402488	rs3743890	0.0001936	0.0003872	6	6	2	10630	RAB11FIP3
4343	MOV10	chr1:113018570-113044891	rs3795819	6.834e-05	0.00041004	15	15	6	26321	CAPZA1,ST7L,WNT2B
217	ALDH2	chr12:110688728-110732167	rs968529	8.32e-05	0.000416	16	16	5	43439
3381	IBSP	chr4:88939725-88952625	rs2616262	5.765e-05	0.0004612	18	18	8	12900
4772	NFATC1	chr18:75256759-75329165	rs7227107	8.548e-06	0.000461592	115	115	54	119501
80298	MTERFD3	chr12:105895198-105905059	rs7302653	5.266e-05	0.00047394	12	12	9	9861
55626	AMBRA1	chr11:46374539-46569490	rs10160701	5.373e-05	0.00048357	36	36	9	194951	ZNF408,ARHGAP1,KIAA0652,DGKZ,F2
79624	C6orf211	chr6:151815114-151832925	rs17081262	6.996e-05	0.00048972	22	22	7	17811	RMND1
54998	AURKAIP1	chr1:1298972-1300425	rs2765033	0.0004921	0.0004921	1	1	1	1544
389170	LEKR1	chr3:158026789-158246612	rs6802511	1.607e-05	0.00049817	199	199	31	219823
9793	CKAP5	chr11:46721659-46824419	rs4506602	6.334e-05	0.00050672	42	42	8	102760	LRP4
2147	F2	chr11:46697318-46717632	rs2070852	5.336e-05	0.0005336	21	21	10	20314	ZNF408,ARHGAP1,KIAA0652,DGKZ,AMBRA1
4256	MGP	chr12:14926093-14930095	rs4236	0.0002713	0.0005426	2	2	2	4002	ERP27,ART4
65084	TMEM135	chr11:86426712-86712218	rs549932	1.122e-05	0.00054978	402	402	49	285506
146198	ZFP90	chr16:67131161-67158540	rs11075683	0.000141	0.000564	36	36	4	27379	CDH3
22877	MLXIP	chr12:121001142-121194920	rs1047813	0.0001499	0.0005996	19	19	4	193778	BCL7A
10014	HDAC5	chr17:39509646-39556540	rs2129301	9.06e-05	0.0006342	24	24	7	46894
8890	EIF2B4	chr2:27440722-27446423	rs2280737	0.0003289	0.0006578	3	3	2	5971	IFT172,NRBP1,GTF3C2,FNDC4,ZNF513,SNX17,PPM1G,GCKR
54879	ST7L	chr1:112867663-112963563	rs12122980	6.587e-05	0.0006587	50	50	10	91332	CAPZA1,MOV10,WNT2B
54517	PUS7	chr7:104884195-104949921	rs3852332	3.364e-05	0.0006728	40	40	20	65726
473	RERE	chr1:8335050-8406334	rs6577497	1.965e-05	0.00068775	264	264	35	333919
2828	GPR4	chr19:50784864-50787557	rs3745818	0.0006945	0.0006945	3	3	1	2693
6604	SMARCD3	chr7:150566991-150576682	rs7781265	4.354e-05	0.00069664	27	27	16	28542	ABCF2
22834	ZNF652	chr17:44727484-44794834	rs2960169	6.334e-05	0.00069674	41	41	11	67350
100144748	KILLIN	chr10:89608897-89613174	rs10887759	0.0006997	0.0006997	0	18	1	4277	PTEN
327	APEH	chr3:49686438-49695938	rs4855881	0.0002353	0.0007059	4	4	3	9500	BSN
79096	C11orf49	chr11:46914826-47140374	rs4752962	4.456e-05	0.00071296	96	96	16	226081	PACSIN3,ARFGAP2
55692	LUC7L	chr16:178970-219450	rs8044711	0.000102	0.000714	13	13	7	40478
27289	RND1	chr12:47537194-47545920	rs2446972	0.0001806	0.0007224	6	6	4	8726
7482	WNT2B	chr1:112811562-112865431	rs2273368	4.312e-05	0.00073304	26	26	17	33204	CAPZA1,MOV10,ST7L
81	ACTN4	chr19:43830166-43913010	rs10426809	5.771e-05	0.00075023	63	63	13	82844
55366	LGR4	chr11:27344083-27450910	rs4514364	2.513e-05	0.0007539	64	64	30	106827
8464	SUPT3H	chr6:44904447-45453553	rs10456120	2.459e-05	0.00076229	493	493	31	548664
121506	ERP27	chr12:14958244-14982722	rs2193356	0.0001119	0.0007833	45	45	7	24478	MGP,ART4
26610	ELP4	chr11:31487872-31761905	rs964112	5.277e-05	0.00079155	102	102	15	274033
8200	GDF5	chr20:33484562-33489441	rs143384	0.0002669	0.0008007	6	6	3	4879
4140	MARK3	chr14:102921453-103039919	rs11627052	7.382e-05	0.00081202	86	86	11	118466
420	ART4	chr12:14873511-14887680	rs2287227	0.0001693	0.0008465	16	16	5	14169	MGP,ERP27
79174	CRELD2	chr22:48698347-48707180	rs7410318	0.0002265	0.000906	8	8	4	8833	ALG12,ZBED4,BRD1
5727	PTCH1	chr9:97245084-97309302	rs16909898	0.0001326	0.0009282	17	17	7	67472.6
6895	TARBP2	chr12:52180971-52186482	rs784567	0.0004653	0.0009306	2	2	2	5287	ATF7
54986	ULK4	chr3:41263093-41978664	rs9838537	1.299e-05	0.00093528	568	568	72	715571
9567	GTPBP1	chr22:37431752-37459538	rs6001209	0.0003157	0.0009471	12	12	3	27786	UNC84B,DDX17,JOSD1,TOMM22,DMC1,CBY1
126789	PUSL1	chr1:1233856-1236920	rs2296474	0.00096	0.00096	1	1	1	3064
84286	TMEM175	chr4:916261-942443	rs6599389	0.0001206	0.0009648	16	16	8	26182
79719	FLJ11506	chr15:65280420-65334128	rs7173826	0.0001627	0.0009762	37	37	6	53708
5496	PPM1G	chr2:27457564-27485953	rs12476704	0.0003289	0.0009867	8	8	3	28412.5	IFT172,NRBP1,GTF3C2,FNDC4,ZNF513,SNX17,EIF2B4,GCKR
55005	RMND1	chr6:151767681-151815009	rs3800278	7.636e-05	0.00099268	45	45	13	47328	C6orf211
1656	DDX6	chr11:118123682-118167182	rs524590	0.0001713	0.0010278	24	24	6	43500
5950	RBP4	chr10:95341582-95350983	rs11187545	0.0002641	0.0010564	8	8	4	9401
25777	UNC84B	chr22:37460680-37481893	rs2072794	0.0005309	0.0010618	13	13	2	21213	GTPBP1,DDX17,JOSD1,TOMM22,DMC1,CBY1
4358	MPV17	chr2:27385863-27399473	rs4665965	0.0003648	0.0010944	5	5	3	13610	TRIM54,SLC5A6,CAD,C2orf28,SLC30A3
2139	EYA2	chr20:44956915-45250899	rs11700355	1.26e-05	0.0010962	402	402	87	243424
55327	LIN7C	chr11:27472698-27484879	rs6484308	0.0001904	0.0011424	9	9	6	12181
10521	DDX17	chr22:37209388-37214481	rs763121	0.0001957	0.0011742	9	9	6	13998	GTPBP1,UNC84B,JOSD1,TOMM22,DMC1,CBY1
26032	SUSD5	chr3:33166540-33235711	rs4678746	5.336e-05	0.00122728	74	74	23	69171
56946	C11orf30	chr11:75833716-75940237	rs2513508	0.0001237	0.001237	50	50	10	106521
4835	NQO2	chr6:2945065-2964993	rs3757080	0.0001278	0.001278	37	37	10	19928
25976	TIPARP	chr3:157875072-157907228	rs3851992	0.0001847	0.0012929	25	25	7	32156
1230	CCR1	chr3:46218203-46224836	rs1491961	0.0006496	0.0012992	9	9	2	6633
6675	UAP1	chr1:160797919-160836257	rs12130399	0.0001192	0.0013112	20	21	11	38338
643314	KIAA0754	chr1:39647762-39654741	rs3768302	0.0003295	0.001318	5	5	4	6979
7398	USP1	chr1:62674562-62690063	rs626787	0.001355	0.001355	12	12	1	15365	DOCK7
9929	JOSD1	chr22:37411571-37426215	rs4820345	0.0006789	0.0013578	4	4	2	14644	GTPBP1,UNC84B,DDX17,TOMM22,DMC1,CBY1
79635	CCDC121	chr2:27702009-27705383	rs6547738	0.0006848	0.0013696	3	3	2	3374	ZNF512,GPN1,SUPT7L,C2orf16,SLC4A1AP
51160	VPS28	chr8:145619807-145624735	rs2928377	0.0006882	0.0013764	3	3	2	4928
79087	ALG12	chr22:48682856-48698110	rs9616204	0.0004653	0.0013959	9	9	3	15254	CRELD2,ZBED4,BRD1
84251	SGIP1	chr1:66772412-66983356	rs12135797	3.637e-05	0.00141843	376	376	39	210944
8927	BSN	chr3:49566925-49683986	rs11919311	0.0002064	0.0014448	48	48	7	117061	APEH
7148	TNXB	chr6:32116910-32121883	rs1009382	6.892e-05	0.00144732	53	53	21	36596
56993	TOMM22	chr22:37407899-37410711	rs1056661	0.0007276	0.0014552	5	5	2	2812	GTPBP1,UNC84B,DDX17,JOSD1,DMC1,CBY1
3167	HMX2	chr10:124897627-124900178	rs1058359	0.001457	0.001457	1	1	1	2551	BUB3
79443	FYCO1	chr3:45934398-46012311	rs1873001	0.0001126	0.0014638	76	76	13	77913
399909	PCNXL3	chr11:65140358-65161486	rs12801636	0.0004014	0.0016056	7	7	4	21128	KCNK7,EHBP1L1
7884	SLBP	chr4:1664324-1683828	rs2236995	0.0005492	0.0016476	7	7	3	19504
23499	MACF1	chr1:39319704-39725376	rs2484749	3.135e-05	0.0016929	205	205	54	280826	BMP8A
118663	BTBD16	chr10:124020810-124087666	rs10788274	6.942e-05	0.0017355	122	124	25	66856
10746	MAP3K2	chr2:127778608-127817240	rs9636237	0.0003488	0.001744	14	14	5	38632	ERCC3
10395	DLC1	chr8:12985242-13035180	rs13261845	1.034e-05	0.00174746	676	677	169	260592
6988	TCTA	chr3:49424642-49428913	rs6784820	0.0005827	0.0017481	4	4	3	4271	NICN1,AMT,DAG1,RHOA,USP4
55553	SOX6	chr11:15948370-16380968	rs10219384	3.245e-05	0.00178475	416	419	55	469361
79776	ZFHX4	chr8:77756069-77942076	rs13439790	5.171e-05	0.00180985	161	161	35	186007
84276	NICN1	chr3:49434769-49441761	rs11130192	0.0006068	0.0018204	4	4	3	6992	TCTA,AMT,DAG1,RHOA,USP4
2646	GCKR	chr2:27573209-27600054	rs2293571	0.0002672	0.0018704	15	15	7	26845	IFT172,NRBP1,GTF3C2,FNDC4,ZNF513,SNX17,EIF2B4,PPM1G
133686	C5orf33	chr5:36228450-36277657	rs7710062	0.000386	0.00193	20	20	5	49386	RANBP3L
9633	MTL5	chr11:68231483-68275564	rs4930243	0.000485	0.00194	23	23	4	29735
55151	TMEM38B	chr9:107496645-107577265	rs2271247	0.0001632	0.0019584	74	74	12	80620
284359	IZUMO1	chr19:53935956-53941978	rs838145	0.002022	0.002022	17	17	1	6022	RASIP1,FGF21,FUT1
6507	SLC1A3	chr5:36642213-36724193	rs3822469	3.794e-05	0.00204876	100	100	54	81980
7318	UBA7	chr3:49817641-49826395	rs1799845	0.002053	0.002053	1	1	1	8754	RNF123,TRAIP,IHPK1
3673	ITGA2	chr5:52320912-52426366	rs4865755	5.869e-05	0.00205415	223	223	35	105454	ITGA1
1301	COL11A1	chr1:103114610-103346640	rs6672647	4.895e-05	0.0021538	324	324	44	232030
339778	C2orf70	chr2:26638984-26655899	rs751652	0.000434	0.00217	19	19	5	16915	OTOF
4833	NME4	chr16:387192-390755	rs4984666	0.0005512	0.0022048	6	6	4	3563
8379	MAD1L1	chr7:1821953-2239109	rs13233298	4.039e-05	0.00230223	322	322	57	417156
275	AMT	chr3:49429214-49435016	rs1464568	0.0005827	0.0023308	7	7	4	5802	TCTA,NICN1,DAG1,RHOA,USP4
126248	WDR88	chr19:38314837-38358543	rs11084710	0.0001458	0.0023328	29	29	16	43706
7173	TPO	chr2:1396241-1525502	rs11676827	5.612e-05	0.00235704	184	184	42	129261
9889	ZBED4	chr22:48633500-48669730	rs910799	0.0002991	0.0023928	48	48	8	36230	CRELD2,ALG12,BRD1
51264	MRPL27	chr17:45800226-45805561	rs11870231	0.0004823	0.0024115	10	10	5	5335	LRRC59,EME1
154043	CNKSR3	chr6:154768124-154873445	rs7742597	3.728e-05	0.00249776	134	134	67	105321
80347	COASY	chr17:37967617-37971821	rs666039	0.002511	0.002511	3	3	1	4204	PSMC3IP
7294	TXK	chr4:47763166-47831030	rs1466998	0.0001499	0.0025483	39	39	17	67864
146894	CD300LG	chr17:39280072-39296521	rs11867362	0.0006413	0.0025652	9	9	4	16449
353500	BMP8A	chr1:39729904-39768128	rs1809697	0.0002002	0.0026026	19	19	13	38224	MACF1
84450	ZNF512	chr2:27659396-27699467	rs6756238	0.0006739	0.0026956	23	23	4	40071	CCDC121,GPN1,SUPT7L,C2orf16,SLC4A1AP
11144	DMC1	chr22:37244899-37296135	rs1980455	0.0003056	0.0027504	16	16	9	51236	GTPBP1,UNC84B,DDX17,JOSD1,TOMM22,CBY1
25776	CBY1	chr22:37382603-37399801	rs3747174	0.0006889	0.0027556	18	18	4	17198	GTPBP1,UNC84B,DDX17,JOSD1,TOMM22,DMC1
23143	LRCH1	chr13:46025303-46215731	rs866376	4.743e-05	0.00279837	254	254	59	190428
29893	PSMC3IP	chr17:37977858-37983273	rs2292752	0.002799	0.002799	2	2	1	5457	COASY
124739	USP43	chr17:9489674-9573728	rs882426	0.0001875	0.0028125	58	58	15	84054
167838	TXLNB	chr6:139602891-139654849	rs726794	0.0001875	0.0028125	36	36	15	51958
10089	KCNK7	chr11:65116901-65120043	rs749112	0.001416	0.002832	2	2	2	3142	PCNXL3,EHBP1L1
1605	DAG1	chr3:49482568-49548052	rs1568661	0.0004749	0.0028494	25	25	6	65484	TCTA,NICN1,AMT,RHOA,USP4
115708	C14orf172	chr14:103065261-103073163	rs1467561	0.0009632	0.0028896	8	8	3	7902	CKB
83464	APH1B	chr15:61356843-61385166	rs7162752	0.0002911	0.002911	23	23	10	28323
654790	PCP4L1	chr1:159495140-159521864	rs17398230	0.0001623	0.0029214	28	28	18	26724
55379	LRRC59	chr17:45813597-45829831	rs3744526	0.0004174	0.0029218	22	22	7	16234	MRPL27,EME1
83544	DNAL1	chr14:73181330-73238402	rs10132486	0.0003295	0.0029655	32	32	9	57072
494143	CHAC2	chr2:53848432-53855791	rs10490472	0.0004287	0.0030009	11	11	7	7359	GPR75,C2orf30,PSME4,ASB3
5571	PRKAG1	chr12:47682321-47698859	rs10875910	0.001007	0.003021	4	4	3	16538	MLL2
1152	CKB	chr14:103055748-103058923	rs1803283	0.001514	0.003028	2	2	2	3175	C14orf172
27303	RBMS3	chr3:29297946-30007813	rs11129360	1.073e-05	0.00304732	932	932	284	719074
2145	EZH1	chr17:38105818-38150597	rs7359598	0.001552	0.003104	8	8	2	44779	CNTNAP1
84875	PARP10	chr8:145123307-145132623	rs11136343	0.003205	0.003205	3	3	1	9316	PLEC1,SPATC1,GRINA
4356	MPP3	chr17:39233692-39266064	rs12945560	0.000538	0.003228	17	17	6	32372
10936	GPR75	chr2:53933553-53940630	rs3755113	0.000815	0.00326	4	4	4	7077	CHAC2,C2orf30,PSME4,ASB3
339501	MPN2	chr1:226070040-226100794	rs17555729	0.0002375	0.003325	33	33	14	30754
143684	FAM76B	chr11:95141753-95162602	rs12418346	0.001115	0.003345	24	24	3	20849	CEP57,MTMR2
57463	AMIGO1	chr1:109850968-109853859	rs919958	0.003353	0.003353	1	1	1	2891
11321	GPN1	chr2:27705406-27727217	rs4666004	0.0005594	0.0033564	17	19	6	21811	CCDC121,ZNF512,SUPT7L,C2orf16,SLC4A1AP
55680	RUFY2	chr10:69773280-69836952	rs7899885	0.0006739	0.0033695	22	22	5	46887
605	BCL7A	chr12:120944243-120984333	rs2280574	0.000386	0.003474	20	20	9	40090	MLXIP
387	RHOA	chr3:49371582-49424530	rs4855877	0.0005827	0.0034962	21	21	6	52948	TCTA,NICN1,AMT,DAG1,USP4
542767	PCOTH	chr13:23361027-23364242	rs3794341	0.00175	0.0035	5	5	2	3215	MIPEP
51202	DDX47	chr12:12857546-12874182	rs1010878	0.000586	0.003516	11	11	6	16636
27156	RTDR1	chr22:21731592-21814241	rs13055979	0.0002362	0.003543	67	67	15	82649
7408	VASP	chr19:50702527-50722080	rs758762	0.0003946	0.0035514	13	13	9	19553	OPA3
27030	MLH3	chr14:74550219-74587988	rs7156586	0.001778	0.003556	17	17	2	37769	ACYP1,NEK9,EIF2B2,TMED10,FAM164C
55741	EDEM2	chr20:33166830-33198804	rs6060266	0.0003586	0.003586	34	34	10	31974
998	CDC42	chr1:22251706-22289883	rs2268177	0.0003286	0.0036146	30	30	11	39603.7	WNT4
10266	RAMP2	chr17:38166737-38168585	rs1078523	0.003706	0.003706	1	1	1	1848
51083	GAL	chr11:68208558-68215219	rs3136541	0.001242	0.003726	5	5	3	6661
3672	ITGA1	chr5:52119892-52285242	rs6859171	5.458e-05	0.00376602	256	256	69	165350	ITGA2
54820	NDE1	chr16:15651604-15726491	rs881803	0.0004222	0.0037998	36	36	9	74887
324	APC	chr5:112071116-112209835	rs2545162	0.0002138	0.0038484	105	105	18	118494	SRP19
54884	RETSAT	chr2:85422732-85435166	rs999939	0.0007875	0.0039375	10	10	5	12434
27099	C7orf54	chr7:127424797-127427366	rs17151639	0.0007895	0.0039475	6	6	5	2569
8085	MLL2	chr12:47699024-47735374	rs11614738	0.000796	0.00398	10	10	5	36350	PRKAG1
271	AMPD2	chr1:109963981-109976200	rs524998	0.000996	0.003984	6	6	4	10083.3	GSTM4
97	ACYP1	chr14:74589680-74600489	rs7303	0.003988	0.003988	5	5	1	10809	MLH3,NEK9,EIF2B2,TMED10,FAM164C
57617	VPS18	chr15:38973919-38983465	rs4924512	0.004007	0.004007	1	1	1	9546
2071	ERCC3	chr2:127731335-127768222	rs4150454	0.0003346	0.0040152	33	33	12	36887	MAP3K2
5094	PCBP2	chr12:52132152-52161213	rs2249381	0.0008033	0.0040165	13	13	5	29061
55230	USP40	chr2:234048903-234134606	rs768811	0.0004037	0.004037	66	66	10	85703	DGKD
23285	KIAA1107	chr1:92405196-92422867	rs504606	0.0008093	0.0040465	20	20	5	17671	BTBD8,C1orf146,GLMN
2524	FUT2	chr19:53891039-53901003	rs602662	0.001012	0.004048	14	14	4	9964
7189	TRAF6	chr11:36467298-36488398	rs5030437	0.0008115	0.0040575	13	13	5	21100	FLJ14213
55257	C20orf20	chr20:60898282-60902390	rs7396	0.002035	0.00407	2	2	2	4108	OGFR
55716	LMBR1L	chr12:47777189-47790947	rs1274726	0.004085	0.004085	7	7	1	13758	DHH,TUBA1A,TUBA1B
7597	ZBTB25	chr14:64023307-64040307	rs8022447	0.001366	0.004098	7	7	3	17000	C14orf50,MTHFD1
5686	PSMA5	chr1:109745994-109770560	rs17586966	0.0006973	0.0041838	15	15	6	24566	SORT1
7903	ST8SIA4	chr5:100170538-100266869	rs17160705	0.000323	0.004199	79	79	13	57152
84926	SPRYD3	chr12:51744664-51759405	rs2293059	0.0007041	0.0042246	11	11	6	14741	TENC1
54962	TIPIN	chr15:64416061-64436108	rs8031897	0.001445	0.004335	5	5	3	20047	DIS3L,SNAPC5,MAP2K1,LCTL,RPL4
128710	C20orf94	chr20:10363950-10552027	rs4813035	0.0001176	0.0043512	213	215	37	188077
2019	EN1	chr2:119316216-119322229	rs4144782	0.00218	0.00436	2	2	2	6013
7006	TEC	chr4:47832556-47966571	rs17470892	0.0001246	0.004361	156	156	35	134015
6945	MLX	chr17:37972603-37978747	rs665268	0.001464	0.004392	5	5	3	6144	HSD17B1,FAM134C
127540	HMGB4	chr1:34098662-34102979	rs11589979	0.001111	0.004444	4	4	4	2539.5
9043	SPAG9	chr17:46394534-46553225	rs12452645	0.0004981	0.0044829	48	48	9	158691
284613	CYB561D1	chr1:109838180-109844585	rs2297797	0.002256	0.004512	3	3	2	6370.6
9184	BUB3	chr10:124903859-124914872	rs3808960	0.001523	0.004569	10	10	3	11013	HMX2
3816	KLK1	chr19:56014215-56018855	rs2740502	0.000917	0.004585	9	9	5	4640
80777	CYB5B	chr16:68015998-68057668	rs6499225	0.0003307	0.0046298	48	48	14	41670
10665	C6orf10	chr6:32368452-32447634	rs3129916	0.0001654	0.0046312	216	216	28	79182
283450	C12orf51	chr12:111082493-111228421	rs11610922	0.0005223	0.0047007	39	39	9	145928
91754	NEK9	chr14:74620727-74663389	rs12887934	0.001207	0.004828	20	20	4	42662	MLH3,ACYP1,EIF2B2,TMED10,FAM164C
27248	C2orf30	chr2:53867571-53899999	rs2287346	0.0004417	0.0048587	29	29	11	32428	CHAC2,GPR75,PSME4,ASB3
285498	RNF212	chr4:1055268-1097582	rs17164235	0.0008163	0.0048978	78	78	6	42314
63891	RNF123	chr3:49701993-49733966	rs4768	0.001242	0.004968	13	13	4	31973	UBA7,TRAIP,IHPK1
145282	MIPOL1	chr14:36736868-37086618	rs12879622	0.000251	0.00502	184	184	20	349750
9913	SUPT7L	chr2:27727182-27739953	rs10201652	0.001256	0.005024	5	7	4	12771	CCDC121,ZNF512,GPN1,C2orf16,SLC4A1AP
80207	OPA3	chr19:50722864-50779962	rs7251522	0.0003182	0.0050912	32	32	16	46405	VASP
10293	TRAIP	chr3:49841031-49868996	rs2352975	0.0008581	0.0051486	17	17	6	27965	UBA7,RNF123,IHPK1
285643	KIF4B	chr5:154373452-154377878	rs17116710	0.001291	0.005164	4	4	4	4426
115749	C12orf56	chr12:62947029-63070612	rs7135135	0.0001989	0.0051714	95	95	26	123583
2124	EVI2B	chr17:26654913-26665256	rs3087591	0.005175	0.005175	6	6	1	10343	EVI2A,NF1
84138	SLC7A6OS	chr16:66892020-66902349	rs2863978	0.001737	0.005211	10	10	3	10329	PRMT7,SMPD3
92305	TMEM129	chr4:1687476-1692882	rs2854916	0.0008691	0.0052146	17	17	6	5406	TACC3
10460	TACC3	chr4:1693063-1716695	rs798761	0.0007453	0.0052171	32	32	7	23632	TMEM129
1487	CTBP1	chr4:1195227-1232908	rs1680060	0.0005838	0.0052542	26	26	9	37681
1646	AKR1C2	chr10:5021964-5050207	rs7915365	0.00031	0.00527	28	28	17	28243
147495	APCDD1	chr18:10444624-10478698	rs11080424	0.0004405	0.005286	41	41	12	34074
22909	MTMR15	chr15:28983420-29022600	rs7169064	0.0004856	0.0053416	39	39	11	39180
9702	CEP57	chr11:95163289-95205502	rs12271427	0.0008919	0.0053514	51	51	6	42213	FAM76B,MTMR2
8884	SLC5A6	chr2:27275961-27288575	rs1275522	0.001345	0.00538	11	15	4	12614	TRIM54,MPV17,CAD,C2orf28,SLC30A3
162387	MFSD6L	chr17:8641205-8643308	rs2242373	0.001797	0.005391	4	4	3	2103
85440	DOCK7	chr1:62692984-62926557	rs6675401	0.0003607	0.0054105	93	97	15	233573	USP1
116835	HSPA12B	chr20:3661355-3681758	rs674110	0.000781	0.005467	7	7	7	20403
64801	ARV1	chr1:229181445-229203102	rs11122186	0.00184	0.00552	6	6	3	21657	TTC13
6728	SRP19	chr5:112224891-112231503	rs712668	0.0009247	0.0055482	15	15	6	6612	APC
9807	IHPK1	chr3:49736731-49798977	rs3749237	0.001112	0.00556	21	21	5	62246	UBA7,RNF123,TRAIP
3292	HSD17B1	chr17:37957509-37960757	rs676387	0.001871	0.005613	4	4	3	3248	MLX,FAM134C
23314	SATB2	chr2:199842468-200033500	rs895526	0.0002842	0.005684	98	98	20	191032
23179	RGL1	chr1:181871830-182164289	rs10911442	0.0001057	0.0057078	340	340	54	292459
23468	CBX5	chr12:52910996-52939596	rs4759348	0.0009534	0.0057204	14	14	6	35475.7
79812	MMRN2	chr10:88685575-88707352	rs10887679	0.0007182	0.0057456	8	10	8	21777
10425	ARIH2	chr3:48931284-48997975	rs4974078	0.001177	0.005885	19	19	5	66691
79760	GEMIN7	chr19:50274357-50286622	rs7250924	0.001964	0.005892	4	4	3	12257
10893	MMP24	chr20:33278116-33328218	rs7280	0.0004573	0.0059449	20	20	13	50102
222659	PXT1	chr6:36466306-36476289	rs7766404	0.001504	0.006016	11	11	4	9983	ETV7
23371	TENC1	chr12:51727076-51744429	rs14369	0.0008638	0.0060466	12	12	7	15703.7	SPRYD3
4830	NME1	chr17:46585918-46594449	rs3760469	0.001231	0.006155	9	9	5	8531	NME1-NME2
84226	C2orf16	chr2:27652892-27659093	rs1919126	0.002086	0.006258	4	4	3	6201	CCDC121,ZNF512,GPN1,SUPT7L,SLC4A1AP
6164	RPL34	chr4:109761170-109771088	rs767062	0.001255	0.006275	4	11	5	9904.5
84224	NBPF3	chr1:21639217-21683980	rs7537914	0.00063	0.0063	32	32	10	44763
285989	ZNF789	chr7:98908450-98917884	rs10808112	0.006309	0.006309	4	4	1	12068.5	ZKSCAN5,ZNF655,CPSF4,PTCD1,ATP5J2,C7orf38,CYP3A5
27306	PGDS	chr4:95438729-95483050	rs10084984	0.001264	0.00632	23	23	5	44321	SMARCAD1
152110	NEK10	chr3:27127397-27232970	rs6765909	0.0004214	0.006321	155	155	15	117400
10105	PPIF	chr10:80777225-80785095	rs6480931	0.006327	0.006327	2	2	1	7870
7417	VDAC2	chr10:76640568-76661212	rs1505378	0.001586	0.006344	8	8	4	20644
4629	MYH11	chr16:15704492-15858388	rs2272555	0.0001078	0.006468	151	153	60	153896
83483	PLVAP	chr19:17323263-17349137	rs7257450	0.0005881	0.0064691	12	12	11	25874
7375	USP4	chr3:49289580-49352540	rs13078949	0.0009247	0.0064729	19	19	7	62960	TCTA,NICN1,AMT,DAG1,RHOA
245711	SPDYA	chr2:28887220-28917179	rs6547881	0.001619	0.006476	14	14	4	32286	FLJ20628,PPP1CB
647087	PL-5283	chr7:134997760-135011699	rs3110818	0.001641	0.006564	5	5	4	13939
23774	BRD1	chr22:48552940-48604456	rs138834	0.0008233	0.0065864	28	28	8	51516	CRELD2,ALG12,ZBED4
55532	SLC30A10	chr1:218154228-218168616	rs1776050	0.002199	0.006597	4	4	3	14388
83852	SETDB2	chr13:48916510-48964299	rs2057414	0.0008358	0.0066864	53	53	8	47789	PHF11,CAB39L
27175	TUBG2	chr17:38064836-38072550	rs7218686	0.002239	0.006717	6	6	3	7714	NAGLU
3117	HLA-DQA1	chr6:32713160-32719407	rs9272346	0.001122	0.006732	6	10	6	6247
130132	RFTN2	chr2:198143771-198248829	rs6748788	0.002246	0.006738	42	42	3	105058	COQ10B,HSPD1,MOBKL3,SF3B1,BOLL,PLCL1
56670	SUCNR1	chr3:153074126-153082340	rs1445359	0.001131	0.006786	15	15	6	8214
57460	PPM1H	chr12:61324030-61614932	rs2029720	4.799e-05	0.00691056	382	382	144	290902
155051	CRYGN	chr7:150757988-150768032	rs10252902	0.001162	0.006972	11	11	6	10044
23493	HEY2	chr6:126112424-126124108	rs3799709	0.002331	0.006993	8	8	3	11684	NCOA7
1316	KLF6	chr10:3811238-3817455	rs3750861	0.001414	0.00707	5	5	5	6217
11161	C14orf1	chr14:75185883-75196912	rs10132250	0.002363	0.007089	4	4	3	11029	TTLL5
10296	MAEA	chr4:1273671-1323925	rs4333131	0.0007096	0.007096	42	42	10	50254	KIAA1530
5824	PEX19	chr1:158513222-158521565	rs2795067	0.007169	0.007169	2	2	1	8343	WDR42A,PEA15,CASQ1,COPA,NCSTN
253314	EIF4E1B	chr5:175990288-176006248	rs4868672	0.001468	0.00734	8	8	5	15960
146956	EME1	chr17:45805588-45813817	rs12450550	0.001238	0.007428	11	11	6	8229	MRPL27,LRRC59
131616	TMEM42	chr3:44878411-44882158	rs2292180	0.00372	0.00744	2	2	2	3747	KIF15,ZNF502,KIAA1143
8518	IKBKAP	chr9:110669620-110736429	rs4978374	0.0001962	0.0074556	139	139	38	66809
23430	TPSD1	chr16:1246273-1248495	rs2242600	0.007501	0.007501	1	1	1	2222
84940	CORO6	chr17:24965899-24972620	rs3760456	0.007502	0.007502	3	3	1	6721
60494	CCDC81	chr11:85763425-85811798	rs11234642	0.0002911	0.0075686	66	66	26	48373
10417	SPON2	chr4:1150720-1156641	rs11247975	0.001083	0.007581	10	10	7	6090.5
5624	PROC	chr2:127892486-127903288	rs1799808	0.001523	0.007615	9	9	5	10802
9938	ARHGAP25	chr2:68815471-68907461	rs2280244	0.0001471	0.0076492	174	174	52	72007.5
54465	ETAA1	chr2:67477945-67491037	rs10496153	0.001913	0.007652	12	12	4	13092
64780	MICAL1	chr6:109871958-109883883	rs9480959	0.001925	0.0077	8	8	4	11925	C6orf199,FIG4,CD164,PPIL6
1137	CHRNA4	chr20:61445108-61463139	rs6090378	0.001545	0.007725	7	7	5	18031
170692	ADAMTS18	chr16:75873525-76026512	rs17620357	9.364e-05	0.00777212	316	316	83	152987
187	APLNR	chr11:56757642-56761489	rs948847	0.001949	0.007796	7	7	4	3847	TNKS1BP1
4176	MCM7	chr7:99528339-99536316	rs13242458	0.001125	0.007875	10	10	7	8500.5
132014	IL17RE	chr3:9919302-9933084	rs279578	0.007918	0.007918	14	14	1	13642.7	IL17RC
8678	BECN1	chr17:38215675-38229836	rs9910698	0.003975	0.00795	2	2	2	14161
6036	RNASE2	chr14:20493469-20494434	rs2771358	0.008093	0.008093	2	2	1	965
84612	PARD6B	chr20:48781487-48803685	rs6126086	0.001349	0.008094	10	10	6	22198
202151	RANBP3L	chr5:36284860-36337761	rs6884331	0.001354	0.008124	48	48	6	52901	C5orf33
79877	DCAKD	chr17:40456231-40484504	rs4793172	0.0009029	0.0081261	18	18	9	33020.5	NMT1
399823	FOXI2	chr10:129425527-129429440	rs4751503	0.004071	0.008142	3	3	2	3913
26040	SETBP1	chr18:40514135-40711377	rs1037939	7.561e-05	0.00816588	306	306	108	292428
10312	TCIRG1	chr11:67563058-67574942	rs884826	0.004092	0.008184	2	2	2	9902	CHKA
135	ADORA2A	chr22:23153529-23168325	rs3761422	0.001029	0.008232	13	13	8	14796	UPB1
80219	COQ10B	chr2:198026475-198048096	rs3731570	0.004148	0.008296	3	3	2	21621	RFTN2,HSPD1,MOBKL3,SF3B1,BOLL,PLCL1
23411	SIRT1	chr10:69314432-69348149	rs12413112	0.002767	0.008301	19	19	3	33717
4836	NMT1	chr17:40494205-40541908	rs2239919	0.000756	0.008316	42	42	11	47703	DCAKD
7786	MAP3K12	chr12:52160546-52179538	rs7958457	0.0042	0.0084	2	2	2	18992	SP1
162427	FAM134C	chr17:37985058-38014928	rs6963	0.001681	0.008405	14	14	5	29870	MLX,HSD17B1
402635	GRIFIN	chr7:2481297-2523910	rs7456513	0.0006009	0.0084126	22	22	14	42613
221545	C6orf136	chr6:30722779-30728961	rs9262135	0.008427	0.008427	1	1	1	5983.5	GNL1,FLJ45422,ABCF1,TRIM10,TRIM31,RNF39,TRIM39,BAT1,MICB,C6orf134,TUBB,ZNRD1,FLOT1,KIAA1949,HCG9,DDR1,DPCR1,GTF2H4,SFTA2
8892	EIF2B2	chr14:74539364-74546045	rs4556	0.008455	0.008455	5	5	1	6681	MLH3,ACYP1,NEK9,TMED10,FAM164C
51602	NOP5/NOP58	chr2:202838759-202876629	rs16841867	0.001415	0.00849	12	12	6	37870	BMPR2,SUMO1
9894	TELO2	chr16:1483422-1500456	rs2248128	0.001229	0.008603	9	9	7	17034
790	CAD	chr2:27293761-27320158	rs2014252	0.001724	0.00862	29	29	5	26397	TRIM54,MPV17,SLC5A6,C2orf28,SLC30A3
3607	FOXK2	chr17:78070882-78155772	rs11652476	0.0003919	0.0086218	62	62	22	84890
392979	tcag7.23	chr7:120868123-120951744	rs11977460	0.0003938	0.0086636	85	85	22	83621
91057	CCDC34	chr11:27316636-27341371	rs2291023	0.0009704	0.0087336	17	17	9	19556
23126	POGZ	chr1:149641823-149698556	rs3811409	0.002186	0.008744	25	25	4	48651.7	SELENBP1
23198	PSME4	chr2:53944707-54051481	rs2056650	0.0004419	0.008838	97	97	20	106774	CHAC2,GPR75,C2orf30,ASB3
151613	TTC14	chr3:181802611-181811611	rs7645817	0.002981	0.008943	3	10	3	9000
23112	TNRC6B	chr22:38770766-39061758	rs11089974	0.0003115	0.0090335	161	161	29	224438
374786	EFCAB5	chr17:25292811-25459596	rs7221743	0.0009044	0.009044	68	68	10	166785	CCDC55,SLC6A4
140850	DEFB127	chr20:86185-87804	rs6086226	0.00915	0.00915	13	13	1	1619
5089	PBX2	chr6:32260487-32265941	rs204993	0.001837	0.009185	8	8	5	5454	NOTCH4
403	ARL3	chr10:104423477-104464180	rs7088470	0.001316	0.009212	15	15	7	40703
50717	WDR42A	chr1:158452128-158498603	rs10908770	0.001542	0.009252	20	20	6	46475	PEX19,PEA15,CASQ1,COPA,NCSTN
1374	CPT1A	chr11:68278663-68365975	rs4930248	0.0004653	0.009306	68	68	20	87180.5
441168	FAM26F	chr6:116889248-116891627	rs2269567	0.004676	0.009352	2	2	2	2379
1539	CYLC2	chr9:104797483-104820591	rs17766628	0.0008581	0.0094391	49	50	11	23108
1192	CLIC1	chr6:31806336-31812320	rs3131383	0.004738	0.009476	2	2	2	5984	DOM3Z,ZBTB12,MSH5,VARS,C6orf48,C6orf27,HLA-DRA,STK19,BTNL2
254102	EHBP1L1	chr11:65100084-65116692	rs4601790	0.002375	0.0095	6	6	4	16608	PCNXL3,KCNK7
57621	ZBTB2	chr6:151726942-151754370	rs3849797	0.002382	0.009528	9	9	4	27428
784	CACNB3	chr12:47498778-47508991	rs1045340	0.001908	0.00954	5	5	5	10213	DDX23
6272	SORT1	chr1:109653714-109742086	rs17646731	0.0008797	0.0096767	41	41	11	88372	PSMA5
55630	SLC39A4	chr8:145608605-145612725	rs4992316	0.001383	0.009681	8	8	7	4298
160851	DGKH	chr13:41520888-41701888	rs4941417	0.0001797	0.0097038	311	311	54	181000
56916	SMARCAD1	chr4:95347781-95431466	rs9992255	0.001082	0.009738	67	67	9	83513.7	PGDS
6873	TAF2	chr8:120812194-120914255	rs12541733	0.0006956	0.0097384	106	106	14	102061
860	RUNX2	chr6:45404031-45626797	rs12209727	0.000232	0.009744	185	185	42	191479
283358	B4GALNT3	chr12:439803-541319	rs215224	0.0002128	0.0097888	89	89	46	101516
654364	NME1-NME2	chr17:46585918-46604104	rs3760469	0.001231	0.009848	12	12	8	18186	NME1
2538	G6PC	chr17:38306340-38318912	rs161634	0.002462	0.009848	10	10	4	12572
5728	PTEN	chr10:89613174-89718512	rs10490920	0.0008265	0.009918	29	29	12	105338	KILLIN
23660	ZKSCAN5	chr7:98940208-98969381	rs11761528	0.004983	0.009966	10	10	2	29023	ZNF789,ZNF655,CPSF4,PTCD1,ATP5J2,C7orf38,CYP3A5
4050	LTB	chr6:31656314-31658181	rs3093553	0.00998	0.00998	1	1	1	1867	LST1
284654	RSPO1	chr1:37849537-37873078	rs4074961	0.001111	0.009999	12	12	9	23541
10972	TMED10	chr14:74667923-74713102	rs3742771	0.003346	0.010038	21	21	3	45179	MLH3,ACYP1,NEK9,EIF2B2,FAM164C
22950	SLC4A1AP	chr2:27739841-27771351	rs9678851	0.002515	0.01006	5	7	4	31510	CCDC121,ZNF512,GPN1,SUPT7L,C2orf16
10457	GPNMB	chr7:23252840-23281254	rs199357	0.002517	0.010068	24	80	4	28414	C7orf30,NUPL2,KLHL7,IGF2BP3
5339	PLEC1	chr8:145061308-145085746	rs11785060	0.002523	0.010092	23	23	4	37896.9	PARP10,SPATC1,GRINA
338675	OR5AP2	chr11:56165540-56166491	rs11606499	0.0101	0.0101	1	1	1	951	OR9G9,OR9G1,OR5T2
7360	UGP2	chr2:63921601-63972200	rs4671535	0.001447	0.010129	29	29	7	50141	VPS54,MDH1
3815	KIT	chr4:55218851-55301638	rs11726190	0.0005354	0.0101726	72	72	19	82787
55061	SUSD4	chr1:221460783-221604167	rs17161988	0.001699	0.010194	13	13	6	136338
284119	PTRF	chr17:37808000-37828800	rs963986	0.001021	0.01021	17	17	10	20800
387911	RP11-45B20.2	chr13:23363427-23369125	rs7325450	0.00511	0.01022	4	4	2	5698
27352	SGSM3	chr22:39096540-39136239	rs17001868	0.002568	0.010272	17	17	4	39699	ADSL
146330	FBXL16	chr16:682505-695809	rs4984685	0.01037	0.01037	4	4	1	13304	WFIKKN1,WDR24,PIGQ,RAB40C
51374	C2orf28	chr2:27288402-27293557	rs11126918	0.003458	0.010374	3	3	3	5155	TRIM54,MPV17,SLC5A6,CAD,SLC30A3
6898	TAT	chr16:70158254-70168499	rs2247603	0.005189	0.010378	3	3	2	10245	MARVELD3,AP1G1,PHLPPL
8506	CNTNAP1	chr17:38088157-38105358	rs1553468	0.001737	0.010422	11	11	6	17201	EZH1
79840	NHEJ1	chr2:219648289-219733831	rs17608747	0.001491	0.010437	71	71	7	85542	IHH
79012	CAMKV	chr3:49870425-49882373	rs9859813	0.00348	0.01044	10	10	3	11948	MST1R,RBM6
91368	CDKN2AIPNL	chr5:133444642-133775488	rs30503	0.0004382	0.0105168	174	174	24	330846	TCF7,SKP1
25804	LSM4	chr19:18278716-18294958	rs2241351	0.001315	0.01052	11	11	8	16242
5692	PSMB4	chr1:149638664-149641036	rs7172	0.01055	0.01055	1	1	1	2372
629	CFB	chr6:32021699-32027840	rs1048709	0.0008156	0.0106028	16	16	13	6141
80312	TET1	chr10:69990122-70124245	rs12764361	0.0009643	0.0106073	83	83	11	134123	CCAR1
80221	ACSF2	chr17:45858517-45907199	rs9907393	0.001522	0.010654	32	32	7	48682
10650	SLMO1	chr18:12397927-12422234	rs1785318	0.001526	0.010682	15	15	7	24307	SPIRE1
6416	MAP2K4	chr17:11864859-11987776	rs12603036	0.000824	0.010712	56	56	13	122917
2793	GNGT2	chr17:44638595-44641742	rs2233362	0.001794	0.010764	7	7	6	3147	ABI3
130340	AP1S3	chr2:224328290-224410563	rs3738961	0.0005134	0.0107814	89	89	21	82273
25998	IBTK	chr6:82936674-83014167	rs1407113	0.001545	0.010815	66	66	7	77493
391253	SPINT4	chr20:43784401-43787749	rs232262	0.01082	0.01082	7	7	1	3348	TNNC2,C20orf165,NEURL2,SNX21,WFDC13,WFDC10B,ZSWIM3,ACOT8,WFDC3
55245	UQCC	chr20:33353794-33463247	rs2248393	0.001354	0.010832	61	61	8	109453
10188	TNK2	chr3:197074632-197106829	rs12487782	0.001091	0.01091	13	13	10	38921
8131	C16orf35	chr16:75803-128610	rs2562164	0.001091	0.01091	24	24	10	52838
375686	SPATC1	chr8:145158569-145174002	rs6985603	0.01098	0.01098	1	1	1	15433	PARP10,PLEC1,GRINA
1902	LPAR1	chr9:112675874-112840186	rs1326898	0.0001806	0.0110166	214	214	61	164312
4974	OMG	chr17:26645793-26648481	rs11080149	0.005517	0.011034	2	2	2	2688
90199	WFDC8	chr20:43613204-43641379	rs17433698	0.001593	0.011151	68	68	7	27870
64847	SPATA20	chr17:45979560-45988212	rs739924	0.003732	0.011196	5	5	3	8652
54922	RASIP1	chr19:53915653-53935782	rs973579	0.0028	0.0112	8	8	4	20129	IZUMO1,FGF21,FUT1
4855	NOTCH4	chr6:32270597-32299822	rs915895	0.0003031	0.0112147	75	75	37	29225	PBX2
9590	AKAP12	chr6:151602826-151721385	rs9397386	0.0001275	0.01122	177	177	88	75793
80014	WWC2	chr4:184257456-184478923	rs12643595	0.0003132	0.0112752	118	118	36	221467
993	CDC25A	chr3:48173671-48204805	rs3731507	0.002836	0.011344	9	9	4	31134
27044	SND1	chr7:127079437-127519895	rs12536253	0.00038	0.0114	243	243	30	440458
6339	SCNN1D	chr1:1207351-1217272	rs3753340	0.005734	0.011468	2	2	2	9877.5	UBE2J2
169522	KCNV2	chr9:2707525-2719757	rs10967702	0.0008871	0.0115323	20	20	13	12232
117166	WFIKKN1	chr16:621012-624117	rs2269561	0.005768	0.011536	2	2	2	3105	FBXL16,WDR24,PIGQ,RAB40C
84079	ANKRD27	chr19:37779746-37857942	rs9304837	0.001154	0.01154	104	104	10	78196
79696	FAM164C	chr14:74606051-74614552	rs12589876	0.003851	0.011553	6	6	3	8501	MLH3,ACYP1,NEK9,EIF2B2,TMED10
58517	RBM25	chr14:72595020-72657745	rs1990059	0.0007708	0.011562	37	37	15	62725	PSEN1,WDR21A,ZFYVE1
51130	ASB3	chr2:53750621-53867583	rs10490472	0.0004287	0.0115749	108	108	27	116962	CHAC2,GPR75,C2orf30,PSME4
475	ATOX1	chr5:151102575-151118403	rs2915822	0.01158	0.01158	1	1	1	15828	G3BP1,GLRA1
10584	COLEC10	chr8:120148626-120188383	rs16891963	0.0007786	0.011679	69	69	15	39757
57716	PRX	chr19:45591510-45611111	rs1981958	0.00146	0.01168	11	11	8	19601
2781	GNAZ	chr22:21742668-21797221	rs4820537	0.001062	0.011682	42	42	11	54553
6368	CCL23	chr17:31364209-31369118	rs1719208	0.005846	0.011692	4	4	2	4909	CCL15,CCL14
7781	SLC30A3	chr2:27330943-27339464	rs11126936	0.003905	0.011715	6	6	3	8521	TRIM54,MPV17,SLC5A6,CAD,C2orf28
9671	WSCD2	chr12:107047640-107168443	rs3764002	0.0004913	0.0117912	68	68	24	120803
29990	PILRB	chr7:99771672-99803388	rs13228694	0.00237	0.01185	12	12	5	24419.7
445577	C9orf129	chr9:95120301-95148517	rs3001450	0.0009896	0.0118752	29	46	12	28216	WNK2
4088	SMAD3	chr15:65145248-65274587	rs12901499	0.0002165	0.0119075	174	174	55	129339
3778	KCNMA1	chr10:78299367-79067583	rs2673409	4.115e-05	0.0119746	1005	1005	291	760580
125228	C18orf19	chr18:13653345-13716591	rs4796995	0.001091	0.012001	41	41	11	63246	RNMT
3091	HIF1A	chr14:61231871-61284730	rs2301106	0.001722	0.012054	23	23	7	52859
56241	SUSD2	chr22:22907443-22915074	rs1985494	0.003019	0.012076	6	6	4	7631
4885	NPTX2	chr7:98084544-98097116	rs2642895	0.002013	0.012078	9	9	6	12572
23583	SMUG1	chr12:52861518-52869024	rs2233921	0.006053	0.012106	11	11	2	7506
3115	HLA-DPB1	chr6:33151737-33162954	rs987870	0.001009	0.012108	68	75	12	11217
54496	PRMT7	chr16:66902445-66948663	rs2863978	0.001737	0.012159	48	48	7	46218	SLC7A6OS,SMPD3
5663	PSEN1	chr14:72672895-72760151	rs362340	0.001014	0.012168	49	49	12	87256	RBM25,WDR21A,ZFYVE1
54776	PPP1R12C	chr19:60294092-60320739	rs1151617	0.002437	0.012185	7	7	5	26647
3756	KCNH1	chr1:208918279-209374080	rs4486506	0.0001043	0.0122031	415	415	117	455801
164127	C1orf65	chr1:221633390-221635435	rs10907376	0.006137	0.012274	5	5	2	2045
249	ALPL	chr1:21708444-21777492	rs871132	0.0002999	0.0122959	102	102	41	48073.5
11318	GPR182	chr12:55674621-55676736	rs2279373	0.01231	0.01231	1	1	1	2115	ZBTB39,TAC3,TMEM194A,MYO1A,STAT6
2230	FDX1	chr11:109805803-109840815	rs7121928	0.002064	0.012384	24	24	6	35012
7111	TMOD1	chr9:99326257-99403351	rs11789701	0.0003351	0.0123987	87	87	37	77094
84107	ZIC4	chr3:148586526-148607097	rs6766244	0.001401	0.012609	11	11	9	20571
91272	FAM44B	chr5:172967147-172976262	rs258859	0.001578	0.012624	9	9	8	9115
1643	DDB2	chr11:47193068-47217345	rs3758667	0.00141	0.01269	21	21	9	24277
57478	USP31	chr16:22980228-23068092	rs12444219	0.001154	0.012694	51	51	11	87864	SCNN1G
55690	PACS1	chr11:65594399-65768789	rs1211863	0.000796	0.012736	83	83	16	174390
168537	GIMAP7	chr7:149842877-149849094	rs6974067	0.002557	0.012785	13	13	5	6217
80168	MOGAT2	chr11:75106581-75119979	rs1219537	0.003229	0.012916	15	15	4	13398
7905	REEP5	chr5:112239979-112285930	rs149192	0.001088	0.013056	45	49	12	45951
375449	MAST4	chr5:65927931-66318107	rs36157	9.412e-05	0.0130827	662	662	139	364332
4648	MYO7B	chr2:128009847-128111773	rs6709113	0.0004375	0.013125	95	95	30	101926	IWS1
51265	CDKL3	chr5:133662013-133730664	rs4958228	0.003282	0.013128	15	15	4	63862.5
2677	GGCX	chr2:85629713-85642090	rs17026447	0.002629	0.013145	10	10	5	12377
2907	GRINA	chr8:145136213-145139571	rs9100	0.0132	0.0132	1	1	1	3358	PARP10,PLEC1,SPATC1
54940	OCIAD1	chr4:48527771-48558589	rs2712156	0.004402	0.013206	14	14	3	30818	SLC10A4,FRYL
58475	MS4A7	chr11:59902533-59920002	rs12224785	0.002203	0.013218	20	20	6	17469	MS4A14,MS4A5
64093	SMOC1	chr14:69415895-69568836	rs12433177	0.0001659	0.013272	233	233	80	152941
79088	ZNF426	chr19:9499680-9510303	rs733103	0.004465	0.013395	6	6	3	10623
134526	ACOT12	chr5:80661702-80725744	rs13155682	0.0006097	0.0134134	43	43	22	64042
399671	HEATR4	chr14:73014944-73095404	rs17182439	0.000963	0.013482	24	24	14	80460
7077	TIMP2	chr17:74360653-74433067	rs2377004	0.0006131	0.0134882	72	72	22	72414
7965	JTV1	chr7:6015407-6029991	rs3801030	0.001502	0.013518	14	14	9	14584	EIF2AK1,PMS2
65057	ACD	chr16:66248915-66252219	rs6979	0.01358	0.01358	1	1	1	3304
284697	BTBD8	chr1:92318480-92385985	rs7545076	0.002264	0.013584	59	87	6	67505	KIAA1107,C1orf146,GLMN
4528	MTIF2	chr2:55317259-55349819	rs2576711	0.001134	0.013608	22	22	12	32594.5
388701	C1orf189	chr1:152438471-152445433	rs6719	0.01361	0.01361	1	1	1	6962
1463	NCAN	chr19:19183781-19224061	rs2238672	0.001513	0.013617	18	18	9	40280
79871	RPAP2	chr1:92537194-92626317	rs17519972	0.001238	0.013618	44	44	11	89123
64799	IQCH	chr15:65334241-65580349	rs8038652	0.0006832	0.013664	139	139	20	246527
125150	ZSWIM7	chr17:15820599-15843731	rs1045599	0.006866	0.013732	10	10	2	23132	PIGL,NCOR1,ADORA2B,TTC19
440574	C1orf151	chr1:19796053-19827761	rs1320978	0.001374	0.01374	21	21	10	31708
3178	HNRNPA1	chr12:52960754-52965297	rs7967622	0.003439	0.013756	4	4	4	4543	NFE2
3886	KRT35	chr17:36886466-36890918	rs12936485	0.001978	0.013846	11	11	7	4452
2123	EVI2A	chr17:26668800-26672843	rs1129506	0.006956	0.013912	5	5	2	4043	EVI2B,NF1
55608	ANKRD10	chr13:110328887-110365417	rs9588291	0.002787	0.013935	30	30	5	36530
26872	STEAP1	chr7:89621624-89632077	rs1985994	0.001268	0.013948	24	24	11	10453	CLDN12,STEAP2,GTPBP10,C7orf63
10944	C11orf58	chr11:16716769-16734149	rs3802963	0.003489	0.013956	16	16	4	17380
10157	AASS	chr7:121500835-121571580	rs12113399	0.001754	0.014032	49	49	8	70745
10380	BPNT1	chr1:218297446-218329814	rs1146773	0.002012	0.014084	8	16	7	32368
51526	C20orf111	chr20:42258549-42272845	rs6130568	0.001773	0.014184	23	23	8	14296	JPH2
3119	HLA-DQB1	chr6:32735634-32742444	rs3830058	0.003565	0.01426	4	4	4	6810
51225	ABI3	chr17:44642587-44655586	rs2233362	0.001794	0.014352	16	16	8	12999	GNGT2
201161	CENPV	chr17:16186572-16197537	rs3112527	0.007184	0.014368	5	5	2	10965
56034	PDGFC	chr4:157902213-158111996	rs3815861	0.0005322	0.0143694	93	93	27	209783
65061	PFTK2	chr2:202379442-202466508	rs733882	0.0005144	0.0144032	64	64	28	87066
64081	PBLD	chr10:69712422-69762690	rs7904473	0.00206	0.01442	44	44	7	49057.5
115752	DIS3L	chr15:64372713-64413290	rs3803412	0.001445	0.01445	23	23	10	40577	TIPIN,SNAPC5,MAP2K1,LCTL,RPL4
100101267	POM121C	chr7:74884000-74953504	rs6944634	0.001611	0.014499	13	13	9	69504
57646	USP28	chr11:113173806-113251466	rs4288784	0.001617	0.014553	51	62	9	77660
80705	TSGA10	chr2:98980155-99124469	rs4850895	0.001459	0.01459	88	88	10	150889
124857	WFIKKN2	chr17:46267603-46274708	rs7207028	0.01459	0.01459	7	7	1	7105	TOB1
9755	TBKBP1	chr17:43127628-43144415	rs7221355	0.007377	0.014754	5	5	2	16787
5868	RAB5A	chr3:19963575-20001662	rs4398451	0.001058	0.014812	37	37	14	38087
1762	DMWD	chr19:50978103-50987900	rs617988	0.003719	0.014876	6	6	4	9797	DMPK,QPCTL
90993	CREB3L1	chr11:46255803-46299548	rs7476	0.001864	0.014912	14	14	8	43745
7562	ZNF708	chr19:21265802-21304052	rs489845	0.003745	0.01498	17	17	4	38250	ZNF493
119710	C11orf74	chr11:36572668-36637393	rs7479562	0.001501	0.01501	106	106	10	64725
7726	TRIM26	chr6:30260210-30289132	rs2523715	0.001073	0.015022	55	55	14	28922	TRIM15
117145	THEM4	chr1:150112683-150148737	rs7523082	0.005009	0.015027	28	28	3	36054	S100A10
874	CBR3	chr21:36429132-36440730	rs879892	0.003007	0.015035	12	12	5	11598
10019	SH2B3	chr12:110328134-110373810	rs11065898	0.003762	0.015048	11	11	4	45676
8898	MTMR2	chr11:95205693-95297019	rs9919542	0.001158	0.015054	86	86	13	91326	FAM76B,CEP57
200132	TCTEX1D1	chr1:66990729-67017058	rs1280309	0.001078	0.015092	44	44	14	26329
5630	PRPH	chr12:47975175-47978748	rs2236746	0.01511	0.01511	2	2	1	3573
51447	IHPK2	chr3:48700439-48729710	rs3172494	0.003026	0.01513	14	14	5	26547.5
65220	NADK	chr1:1672530-1699769	rs12044597	0.005076	0.015228	3	3	3	27239	GNB1,CALML6
84219	WDR24	chr16:674702-680401	rs1018804	0.01527	0.01527	4	4	1	5699	FBXL16,WFIKKN1,PIGQ,RAB40C
51733	UPB1	chr22:23221250-23252553	rs2070474	0.002185	0.015295	20	20	7	31303	ADORA2A
55565	ZNF821	chr16:70451088-70474913	rs2335712	0.003826	0.015304	13	13	4	23825	KIAA0174
146722	CD300LF	chr17:70202046-70220703	rs2034310	0.002552	0.015312	7	7	6	18657
54816	ZNF280D	chr15:54709665-54813079	rs12438728	0.00257	0.01542	60	60	6	80352.7	TCF12
221264	C6orf199	chr6:110059592-110119108	rs4947012	0.001546	0.01546	57	57	10	59516	MICAL1,FIG4,CD164,PPIL6
7436	VLDLR	chr9:2611792-2644485	rs7044155	0.0007047	0.0155034	43	43	22	32693
9880	ZBTB39	chr12:55678884-55686497	rs4016338	0.005171	0.015513	4	4	3	7613	GPR182,TAC3,TMEM194A,MYO1A,STAT6
81796	SLCO5A1	chr8:70747129-70909762	rs2933039	0.0003232	0.0155136	192	192	48	162633
26207	PITPNC1	chr17:62804385-63120109	rs8866	0.0001329	0.0155493	231	231	117	315724
55055	ZWILCH	chr15:64584484-64628876	rs12911848	0.001949	0.015592	24	24	8	44392
4153	MBL2	chr10:54195145-54201466	rs10824792	0.001949	0.015592	21	21	8	6321
2572	GAD2	chr10:26545241-26630054	rs2368159	0.0008685	0.015633	97	97	18	86534.5
9101	USP8	chr15:48503870-48580569	rs3098173	0.00143	0.01573	74	74	11	76699	USP50,TRPM7
80863	PRRT1	chr6:32224117-32227698	rs3131283	0.005259	0.015777	3	3	3	3581	GPSM3,CSNK2B,RNF5,SLC44A4,AGER,DDAH2,BAT3
6521	SLC4A1	chr17:39681283-39701028	rs2074107	0.002268	0.015876	9	9	7	19745
26301	GBGT1	chr9:135018160-135029122	rs4962095	0.002273	0.015911	9	9	7	10962
63940	GPSM3	chr6:32266520-32271278	rs3132940	0.005305	0.015915	7	7	3	4758	PRRT1,CSNK2B,RNF5,SLC44A4,AGER,DDAH2,BAT3
1813	DRD2	chr11:112785526-112851211	rs4630328	0.0007996	0.015992	77	77	20	65685
4147	MATN2	chr8:98950486-99118122	rs9693435	0.0002622	0.0159942	205	205	61	167636
10640	EXOC5	chr14:56738946-56805370	rs6573138	0.002285	0.015995	49	49	7	66424
3170	FOXA2	chr20:22509641-22513101	rs1055080	0.01605	0.01605	1	1	1	3960
89870	TRIM15	chr6:30238961-30248452	rs929157	0.001477	0.016247	16	16	11	9491	TRIM26
2794	GNL1	chr6:30621672-30632987	rs3130247	0.008139	0.016278	5	5	2	11315	C6orf136,FLJ45422,ABCF1,TRIM10,TRIM31,RNF39,TRIM39,BAT1,MICB,C6orf134,TUBB,ZNRD1,FLOT1,KIAA1949,HCG9,DDR1,DPCR1,GTF2H4,SFTA2
101	ADAM8	chr10:134925910-134940362	rs11101672	0.005431	0.016293	8	8	3	14452
1892	ECHS1	chr10:135025976-135036898	rs11818389	0.00544	0.01632	4	4	3	10922
84991	RBM17	chr10:6171012-6198847	rs11256802	0.001819	0.016371	17	17	9	27835
80817	KIAA1712	chr4:175441434-175478057	rs10520279	0.00235	0.01645	18	18	7	36623	FBXO8
19	ABCA1	chr9:106583104-106730257	rs1800977	0.0001921	0.0165206	230	230	86	147153
27102	EIF2AK1	chr7:6028405-6065386	rs3801030	0.001502	0.016522	40	40	11	36981	JTV1,PMS2
2948	GSTM4	chr1:110000225-110005845	rs560018	0.003309	0.016545	6	6	5	7521.5	AMPD2
5788	PTPRC	chr1:196874759-196928957	rs874909	0.0006898	0.0165552	92	92	24	102356
6156	RPL30	chr8:99123117-99126949	rs1466428	0.005528	0.016584	4	4	3	3832
9374	PPT2	chr6:32229278-32239430	rs3134950	0.003323	0.016615	5	5	5	9991.5	AGPAT1
659	BMPR2	chr2:202949294-203140719	rs3731696	0.001283	0.016679	50	50	13	191425	NOP5/NOP58,SUMO1
3029	HAGH	chr16:1799104-1817196	rs8045169	0.002385	0.016695	24	24	7	18092
1435	CSF1	chr1:110254755-110269347	rs3093037	0.002087	0.016696	12	12	8	17242.8
4728	NDUFS8	chr11:67554669-67560690	rs4147777	0.00838	0.01676	3	3	2	6021	ALDH3B1
79783	C7orf10	chr7:40141099-40866882	rs1203734	0.0002083	0.0168723	435	435	81	725783
9057	SLC7A6	chr16:66855923-66893223	rs9933029	0.004234	0.016936	12	12	4	37300
140700	SAMD10	chr20:62075909-62081439	rs817352	0.01694	0.01694	2	2	1	5530	PRPF6
58476	TP53INP2	chr20:32755808-32764898	rs910869	0.01698	0.01698	4	4	1	9090	GGT7,ACSS2,NCOA6,MAP1LC3A,DYNLRB1,PIGU,ITCH
3329	HSPD1	chr2:198059552-198072885	rs17730989	0.005663	0.016989	9	9	3	13512	RFTN2,COQ10B,MOBKL3,SF3B1,BOLL,PLCL1
25800	SLC39A6	chr18:31942491-31963355	rs7242481	0.002125	0.017	30	30	8	19629.5	ELP2
23416	KCNH3	chr12:48219206-48238344	rs11169066	0.003411	0.017055	18	18	5	19138
28959	TMEM176B	chr7:150119308-150126630	rs3173833	0.001552	0.017072	13	13	11	9026.6
4921	DDR2	chr1:160868851-161016871	rs881127	0.0005524	0.0171244	150	151	31	148020
9069	CLDN12	chr7:89870731-89883204	rs917660	0.001435	0.01722	22	22	12	12473	STEAP1,STEAP2,GTPBP10,C7orf63
55745	C14orf108	chr14:56805379-56826545	rs1189898	0.005765	0.017295	14	14	3	21166
10524	KAT5	chr11:65236064-65243651	rs4645933	0.004336	0.017344	8	8	4	7587
56886	UGCGL1	chr2:128565254-128665461	rs744265	0.002175	0.0174	83	83	8	100152
9487	PIGL	chr17:16061233-16170298	rs3112513	0.002901	0.017406	36	36	6	109065	ZSWIM7,NCOR1,ADORA2B,TTC19
1101	CHAD	chr17:45896851-45901226	rs736911	0.01742	0.01742	1	1	1	4375	RSAD1
56923	NMUR2	chr5:151751294-151765033	rs12658265	0.004378	0.017512	36	36	4	13739
56975	FAM20C	chr7:288051-304059	rs10263610	0.002192	0.017536	9	9	8	16008
1475	CSTA	chr3:123526700-123543505	rs9817571	0.002926	0.017556	15	15	6	16805
6854	SYN2	chr3:12020861-12202226	rs310762	0.0008787	0.017574	170	170	20	184518
64979	MRPL36	chr5:1851498-1852956	rs6868515	0.004405	0.01762	6	6	4	1458	NDUFS6
5515	PPP2CA	chr5:133560046-133589849	rs2072494	0.005885	0.017655	19	19	3	29803
6005	RHAG	chr6:49680848-49712546	rs12524967	0.001475	0.0177	46	46	12	31698
8897	MTMR3	chr22:28609157-28756857	rs7291756	0.0009873	0.0177714	129	129	18	147700
6259	RYK	chr3:135358667-135452276	rs4854617	0.001778	0.01778	73	73	10	93609
55205	ZNF532	chr18:54681040-54804689	rs9952380	0.0006005	0.018015	99	99	30	123649
207	AKT1	chr14:104306731-104330983	rs1130214	0.003606	0.01803	8	8	5	25680
81623	DEFB126	chr20:71251-74392	rs1342137	0.00904	0.01808	5	5	2	3141
79798	ARMC5	chr16:31377817-31385989	rs11150624	0.01815	0.01815	1	1	1	8172	TGFB1I1,C16orf58
25843	MOBKL3	chr2:198088564-198125760	rs3792158	0.006061	0.018183	6	6	3	36895.3	RFTN2,COQ10B,HSPD1,SF3B1,BOLL,PLCL1
25912	C1orf43	chr1:152445806-152459897	rs9803862	0.00458	0.01832	9	9	4	14091	UBAP2L,TPM3,NUP210L
7586	ZKSCAN1	chr7:99451154-99473339	rs6955348	0.003667	0.018335	6	6	5	22185
7791	ZYX	chr7:142788481-142798327	rs6954724	0.009178	0.018356	2	2	2	9846
5311	PKD2	chr4:89147843-89217953	rs4555590	0.001226	0.01839	55	55	15	70110
65988	ZNF747	chr16:30450279-30453695	rs6565191	0.01853	0.01853	1	1	1	3416	ZNF768
7422	VEGFA	chr6:43845930-43862201	rs3025000	0.001864	0.01864	16	16	10	16271
9416	DDX23	chr12:47509805-47532224	rs7164	0.006214	0.018642	10	10	3	22419	CACNB3
5501	PPP1CC	chr12:109641997-109665140	rs11558237	0.00267	0.01869	14	14	7	23143
23302	WSCD1	chr17:5914657-5968471	rs11654856	0.0005193	0.0186948	49	49	36	53814
84081	CCDC55	chr17:25467959-25537612	rs12602065	0.002339	0.018712	28	36	8	69653	EFCAB5,SLC6A4
84132	USP42	chr7:6111075-6167720	rs10253805	0.001703	0.018733	27	27	11	56645
257019	FRMD3	chr9:85052126-85343168	rs4097647	0.0001768	0.0187408	448	448	106	291042
3189	HNRNPH3	chr10:69761773-69772959	rs7071140	0.0027	0.0189	13	13	7	11186	SLC25A16,DNA2
6780	STAU1	chr20:47163282-47238311	rs348276	0.0027	0.0189	50	50	7	75029	CSE1L,ARFGEF2
147011	PROCA1	chr17:24054660-24062999	rs12601110	0.01897	0.01897	2	2	1	8339	TLCD1,FLJ25006,KIAA0100,NEK8
26091	HERC4	chr10:69351661-69505109	rs10997892	0.002108	0.018972	62	62	9	153448	DNAJC12
657	BMPR1A	chr10:88506375-88674925	rs17107143	0.0009044	0.0189924	128	128	21	168550
4778	NFE2	chr12:52972162-52975811	rs10506328	0.01907	0.01907	1	1	1	3649	HNRNPA1
115761	ARL11	chr13:49100624-49105732	rs3803185	0.009559	0.019118	4	4	2	5108
51479	ANKFY1	chr17:4013413-4114023	rs11651767	0.001473	0.019149	61	61	13	85056	ZZEF1,CYB5D2,UBE2G1
84217	ZMYND12	chr1:42668680-42694514	rs2809663	0.002395	0.01916	32	32	8	25834	RP4-692D3.1,RIMKLA
6531	SLC6A3	chr5:1445909-1498538	rs40184	0.0009138	0.0191898	53	53	21	52629
153090	DAB2IP	chr9:123369219-123584753	rs476951	0.000349	0.019195	145	145	55	129140
2937	GSS	chr20:32979896-33007262	rs2025096	0.003205	0.01923	13	13	6	27366	MYH7B,TRPC4AP
80178	C16orf59	chr16:2450115-2454965	rs3810794	0.01925	0.01925	1	1	1	4850
1760	DMPK	chr19:50964815-50975701	rs522769	0.003851	0.019255	7	7	5	12351.5	DMWD,QPCTL
3113	HLA-DPA1	chr6:33140771-33149356	rs3180554	0.00193	0.0193	26	26	10	8585
116238	TLCD1	chr17:24075502-24077353	rs2288595	0.0193	0.0193	1	1	1	1851	PROCA1,FLJ25006,KIAA0100,NEK8
230	ALDOC	chr17:23924259-23928078	rs652677	0.0193	0.0193	1	1	1	3819	SPAG5,PIGS,SUPT6H
151888	BTLA	chr3:113665502-113701098	rs2171513	0.00483	0.01932	17	17	4	35596	SLC35A5
223117	SEMA3D	chr7:84462807-84589183	rs17560655	0.0008071	0.0193704	69	72	24	126376
54984	PINX1	chr8:10660293-10734709	rs9657541	0.001077	0.019386	175	175	18	74416
80325	ABTB1	chr3:128874470-128882453	rs1658037	0.009741	0.019482	4	4	2	7983	GPR175,PODXL2,MCM2
7542	ZFPL1	chr11:64608269-64612450	rs531178	0.01954	0.01954	1	1	1	4181	CDCA5,ZNHIT2,TM7SF2,C11orf2,MRPL49,SPDYC,SNX15
10580	SORBS1	chr10:97061519-97190927	rs4357625	0.0001844	0.0195464	339	339	106	163761
245939	DEFB128	chr20:116526-118264	rs6040343	0.009811	0.019622	6	6	2	1738
54877	ZCCHC2	chr18:58341637-58396798	rs4940561	0.0009363	0.0196623	58	59	21	55161
10491	CRTAP	chr3:33130453-33164269	rs4678686	0.001648	0.019776	20	20	12	33816	GLB1
124801	LSM12	chr17:39467529-39499531	rs228754	0.00396	0.0198	9	9	5	32002	TMEM101
8774	NAPG	chr18:10516030-10540372	rs7233675	0.003962	0.01981	27	28	5	24342
197335	WDR90	chr16:639363-657830	rs6600229	0.00498	0.01992	12	12	4	18467
23390	ZDHHC17	chr12:75681984-75771605	rs10778935	0.001252	0.020032	86	86	16	89621
326624	RAB37	chr17:70178864-70254394	rs8071012	0.001002	0.02004	34	34	20	42822
189	AGXT	chr2:241456834-241467209	rs12695032	0.004008	0.02004	8	8	5	10375
390174	OR9G1	chr11:56224439-56225357	rs7121276	0.0101	0.0202	3	3	2	918	OR5AP2,OR9G9,OR5T2
504191	OR9G9	chr11:56224439-56225357	rs7121276	0.0101	0.0202	3	3	2	918	OR5AP2,OR9G1,OR5T2
51207	DUSP13	chr10:76524195-76529254	rs3740313	0.002886	0.020202	18	18	7	12350	SAMD8
8527	DGKD	chr2:233927891-234045482	rs2971868	0.0009632	0.0202272	74	75	21	100768	USP40
124923	FLJ25006	chr17:23959108-23965338	rs16963468	0.02031	0.02031	1	1	1	6230	PROCA1,TLCD1,KIAA0100,NEK8
3880	KRT19	chr17:36933394-36938167	rs7210782	0.02039	0.02039	4	4	1	4773	KRT15
4326	MMP17	chr12:130878893-130902269	rs11835665	0.001859	0.020449	21	21	11	23376
10663	CXCR6	chr3:45959976-45964849	rs936939	0.003412	0.020472	7	7	6	4873	XCR1
4686	NCBP1	chr9:99435525-99475850	rs7853179	0.002932	0.020524	15	15	7	40325	XPA
26269	FBXO8	chr4:175394384-175441977	rs906569	0.002282	0.020538	31	31	9	47593	KIAA1712
441140	FLJ45422	chr6:30335352-30342707	rs3094075	0.002941	0.020587	54	54	7	7355	C6orf136,GNL1,ABCF1,TRIM10,TRIM31,RNF39,TRIM39,BAT1,MICB,C6orf134,TUBB,ZNRD1,FLOT1,KIAA1949,HCG9,DDR1,DPCR1,GTF2H4,SFTA2
596	BCL2	chr18:58941558-59137593	rs4987855	0.0002457	0.0206388	231	231	84	98731
8625	RFXANK	chr19:19164007-19173678	rs1050483	0.02065	0.02065	3	3	1	9671	MEF2B
85464	SSH2	chr17:24977090-25281144	rs2289629	0.001589	0.020657	84	84	13	304054
341152	OR2AT4	chr11:74477443-74478406	rs7122948	0.01034	0.02068	2	2	2	963
4224	MEP1A	chr6:46869052-46915478	rs3799858	0.002603	0.020824	54	54	8	46426
343099	CCDC18	chr1:93418507-93516856	rs670254	0.002609	0.020872	54	54	8	98349
306	ANXA3	chr4:79691765-79750629	rs7317	0.001491	0.020874	61	61	14	58864
57644	MYH7B	chr20:33026866-33053897	rs6088667	0.003481	0.020886	18	18	6	27031	GSS,TRPC4AP
10439	OLFM1	chr9:137106909-137129773	rs10858338	0.0007746	0.0209142	62	62	27	34396
151295	SLC23A3	chr2:219734424-219743030	rs6753739	0.006973	0.020919	4	4	3	8606	CCDC108
6932	TCF7	chr5:133478300-133509775	rs2546352	0.002332	0.020988	31	31	9	32346.3	CDKN2AIPNL,SKP1
9232	PTTG1	chr5:159781442-159788324	rs2910200	0.006997	0.020991	5	5	3	6882	SLU7
388272	C16orf87	chr16:45393459-45422575	rs7187475	0.0105	0.021	7	7	2	29116	GPT2,VPS35,ORC6L,MYLK3,SHCBP1
6500	SKP1	chr5:133519980-133540623	rs2300065	0.005259	0.021036	14	14	4	20643	CDKN2AIPNL,TCF7
55561	CDC42BPG	chr11:64348237-64368617	rs4930682	0.005263	0.021052	17	17	4	20380
1797	DOM3Z	chr6:32045566-32048011	rs389884	0.01053	0.02106	2	2	2	2445	CLIC1,ZBTB12,MSH5,VARS,C6orf48,C6orf27,HLA-DRA,STK19,BTNL2
23165	NUP205	chr7:134893227-134984037	rs4294134	0.001171	0.021078	41	41	18	90810
57128	LYRM4	chr6:5053651-5206167	rs12191255	0.0004803	0.0211332	222	222	44	152516
339145	FAM92B	chr16:83689465-83703615	rs8052539	0.002116	0.02116	12	12	10	14150
9091	PIGQ	chr16:560004-574109	rs8642	0.007082	0.021246	15	15	3	14105.5	FBXL16,WFIKKN1,WDR24,RAB40C
83439	TCF7L1	chr2:85214244-85391016	rs10205484	0.0003427	0.0212474	201	201	62	176772
64122	FN3K	chr17:78286796-78302362	rs3848403	0.007096	0.021288	6	6	3	15566
57654	KIAA1530	chr4:1331103-1371837	rs10024529	0.002134	0.02134	37	37	10	40734	MAEA
4701	NDUFA7	chr19:8282233-8292280	rs4147644	0.004275	0.021375	9	9	5	10047	RPS28
6234	RPS28	chr19:8292383-8293280	rs4147644	0.004275	0.021375	6	6	5	897	NDUFA7
2066	ERBB4	chr2:211948686-213111597	rs1851186	5.81e-05	0.0213808	1465	1465	368	1162911
221527	ZBTB12	chr6:31975372-31977748	rs558702	0.01074	0.02148	2	2	2	2376	CLIC1,DOM3Z,MSH5,VARS,C6orf48,C6orf27,HLA-DRA,STK19,BTNL2
25891	DKFZP586H2123	chr11:35409951-35503752	rs631981	0.0005242	0.0214922	150	150	41	93801
1434	CSE1L	chr20:47096244-47146893	rs1885163	0.003085	0.021595	38	38	7	50649	STAU1,ARFGEF2
8748	ADAM20	chr14:70058830-70071485	rs7154745	0.004329	0.021645	17	24	5	12655
256472	TMEM151A	chr11:65815916-65820711	rs560577	0.007215	0.021645	3	3	3	4795
10919	EHMT2	chr6:31955515-31973443	rs652888	0.003108	0.021756	11	11	7	17928
1073	CFL2	chr14:34249342-34252696	rs9789	0.02176	0.02176	1	1	1	3834.5
352909	C19orf51	chr19:60361842-60369830	rs2365725	0.004359	0.021795	6	6	5	7988
10302	SNAPC5	chr15:64569719-64577200	rs12594835	0.00727	0.02181	7	7	3	7481	TIPIN,DIS3L,MAP2K1,LCTL,RPL4
54854	FAM83E	chr19:53795668-53808506	rs1236093	0.005455	0.02182	7	7	4	12838
79630	C1orf54	chr1:148511821-148519951	rs11205354	0.004393	0.021965	7	7	5	8130	ANP32E
382	ARF6	chr14:49429485-49433522	rs3100908	0.02199	0.02199	1	1	1	4037
84689	MS4A14	chr11:59920062-59941804	rs12224785	0.002203	0.02203	35	42	10	21742	MS4A7,MS4A5
7014	TERF2	chr16:67947033-67977374	rs251796	0.004414	0.02207	7	7	5	30341
361	AQP4	chr18:22686004-22696573	rs1058424	0.002455	0.022095	10	10	9	12139.5
253018	HCG27	chr6:31273577-31279724	rs3094609	0.001858	0.022296	22	22	12	6147	POU5F1,TCF19,CDSN,HLA-C,PSORS1C1,MCCD1,PSORS1C2,NFKBIL1
10573	MRPL28	chr16:357396-360541	rs540	0.01116	0.02232	3	3	2	3145	TMEM8
131601	GPR175	chr3:128774604-128781970	rs920233	0.01116	0.02232	2	2	2	7366	ABTB1,PODXL2,MCM2
84692	CCDC54	chr3:108578877-108580171	rs709564	0.01118	0.02236	2	2	2	1294
9553	MRPL33	chr2:27848087-27856112	rs17006242	0.02242	0.02242	4	4	1	8025	RBKS
55967	NDUFA12	chr12:93889240-93921642	rs11107856	0.001872	0.022464	65	65	12	32402
1460	CSNK2B	chr6:31741635-31745822	rs3117578	0.00375	0.0225	8	8	6	4187	PRRT1,GPSM3,RNF5,SLC44A4,AGER,DDAH2,BAT3
1796	DOK1	chr2:74635367-74638171	rs6706046	0.02252	0.02252	1	1	1	2804	CCDC142,C2orf65
23093	TTLL5	chr14:75197373-75491175	rs12898082	0.0009015	0.0225375	195	195	25	293802	C14orf1
118980	SFXN2	chr10:104464287-104488936	rs7917772	0.002517	0.022653	15	15	9	24649
23187	PHLDB1	chr11:117982422-118033951	rs10892246	0.002268	0.02268	27	27	10	51529
7125	TNNC2	chr20:43885261-43889360	rs4629	0.02268	0.02268	5	5	1	4099	SPINT4,C20orf165,NEURL2,SNX21,WFDC13,WFDC10B,ZSWIM3,ACOT8,WFDC3
3123	HLA-DRB1	chr6:32654524-32665540	rs701831	0.0114	0.0228	2	2	2	11016
1820	ARID3A	chr19:877036-923803	rs1637995	0.001267	0.022806	32	32	18	46767
389668	XKR9	chr8:71744153-71810731	rs1840882	0.003258	0.022806	36	36	7	66578	LACTB2,TRAM1
81127	OR4K15	chr14:19513517-19514564	rs4060024	0.02283	0.02283	6	6	1	1047
29992	PILRA	chr7:99809003-99835658	rs1859788	0.005714	0.022856	11	11	4	26655
126541	OR10H4	chr19:15920817-15921768	rs16980994	0.01144	0.02288	4	4	2	951	CYP4F11
23078	KIAA0564	chr13:41038960-41433221	rs9532915	0.0003227	0.0229117	337	337	71	318005
6667	SP1	chr12:52060245-52096493	rs4759334	0.005752	0.023008	11	11	4	36248	MAP3K12
4439	MSH5	chr6:31815752-31838431	rs3117577	0.002099	0.023089	21	24	11	22679	CLIC1,DOM3Z,ZBTB12,VARS,C6orf48,C6orf27,HLA-DRA,STK19,BTNL2
5460	POU5F1	chr6:31240092-31242006	rs2394882	0.003309	0.023163	20	20	7	4126	HCG27,TCF19,CDSN,HLA-C,PSORS1C1,MCCD1,PSORS1C2,NFKBIL1
84851	TRIM52	chr5:180615991-180620725	rs943957	0.005799	0.023196	5	5	4	4734
3426	CFI	chr4:110881296-110942784	rs998539	0.001664	0.023296	35	36	14	61488	LRIT3
130814	PQLC3	chr2:11212990-11236449	rs3856468	0.00333	0.02331	12	12	7	23459	ROCK2
579	NKX3-2	chr4:13151551-13155212	rs3822226	0.02331	0.02331	1	1	1	3661
55250	ELP2	chr18:31963884-32008605	rs7242481	0.002125	0.023375	56	56	11	44721	SLC39A6
79037	PVRIG	chr7:99654806-99657047	rs17250196	0.0117	0.0234	2	2	2	2241	tcag7.1177
28951	TRIB2	chr2:12774448-12800309	rs6753723	0.002603	0.023427	28	28	9	25861
23360	FNBP4	chr11:47694644-47745569	rs11039359	0.005857	0.023428	16	16	4	50925
7059	THBS3	chr1:153432002-153444314	rs2066981	0.02345	0.02345	2	2	1	12312	MUC1
1016	CDH18	chr5:19508911-20017046	rs1498102	0.0004115	0.0234555	404	413	57	508135
162461	TMEM92	chr17:45706831-45713843	rs2253804	0.002146	0.023606	16	16	11	7012
1638	DCT	chr13:93889841-93929937	rs12877284	0.001821	0.023673	33	33	13	40096
2118	ETV4	chr17:38960736-38978831	rs7222604	0.01185	0.0237	6	6	2	18323.5	DHX8
54942	C9orf6	chr9:110736281-110743058	rs2304781	0.005933	0.023732	14	14	4	6777	CTNNAL1
219621	C10orf107	chr10:63092724-63196095	rs12766484	0.001696	0.023744	138	138	14	103371
23291	FBXW11	chr5:171221160-171366482	rs7730547	0.002163	0.023793	77	77	11	145322
5803	PTPRZ1	chr7:121300394-121489326	rs12670230	0.0005442	0.0239448	144	144	44	188932
4839	NOP2	chr12:6536297-6547741	rs1558333	0.008013	0.024039	4	4	3	11444
53340	SPA17	chr11:124048949-124069897	rs681418	0.00601	0.02404	4	4	4	20948
51599	LSR	chr19:40431398-40450707	rs2853332	0.003007	0.024056	16	16	8	19309
7045	TGFBI	chr5:135392482-135427406	rs1442	0.003007	0.024056	53	53	8	34924	TRPC7
23142	DCUN1D4	chr4:52404032-52477760	rs6820424	0.003008	0.024064	36	36	8	73728	SGCB,LRRC66
79339	OR51B4	chr11:5278819-5279752	rs7118113	0.01207	0.02414	2	2	2	933
1477	CSTF1	chr20:54400833-54412989	rs2426621	0.002422	0.02422	20	35	10	12013.7
23581	CASP14	chr19:15024014-15027900	rs3181305	0.01224	0.02448	4	4	2	3886
4762	NEUROG1	chr5:134897870-134899538	rs6895604	0.02453	0.02453	1	1	1	1668
26248	OR2K2	chr9:113129583-113130534	rs314452	0.02461	0.02461	1	1	1	951
79724	ZNF768	chr16:30442822-30445411	rs10871453	0.02462	0.02462	1	1	1	2589	ZNF747
2788	GNG7	chr19:2462217-2653746	rs917414	0.0004182	0.0246738	94	94	59	191529
4486	MST1R	chr3:49899439-49916310	rs12489386	0.004953	0.024765	9	9	5	16871	CAMKV,RBM6
643853	FLJ45032	chr3:33106920-33113297	rs7637099	0.02479	0.02479	2	2	1	6377
3549	IHH	chr2:219627389-219633433	rs394452	0.006203	0.024812	5	5	4	6044	NHEJ1
9665	KIAA0430	chr16:15595744-15644510	rs2071330	0.002256	0.024816	24	32	11	48766
23046	KIF21B	chr1:199205142-199259451	rs12089839	0.00191	0.02483	52	52	13	54309
8682	PEA15	chr1:158441750-158451786	rs680083	0.01242	0.02484	2	2	2	10036	PEX19,WDR42A,CASQ1,COPA,NCSTN
79027	ZNF655	chr7:98993980-99000264	rs11981478	0.006215	0.02486	9	9	4	11957	ZNF789,ZKSCAN5,CPSF4,PTCD1,ATP5J2,C7orf38,CYP3A5
5618	PRLR	chr5:35091558-35266551	rs9292574	0.0005551	0.0249795	188	188	45	174993
260434	PYDC1	chr16:31134783-31135896	rs2288005	0.02504	0.02504	1	1	1	1113	TRIM72,FUS
148206	ZNF714	chr19:21056810-21099723	rs9967619	0.004182	0.025092	28	28	6	42913
130540	ALS2CR12	chr2:201861391-201930346	rs13009885	0.002511	0.02511	43	43	10	68955
11136	SLC7A9	chr19:38013258-38052523	rs2287879	0.002097	0.025164	37	37	12	39265
2782	GNB1	chr1:1706588-1812355	rs4648727	0.002517	0.02517	41	41	10	105767	NADK,CALML6
10564	ARFGEF2	chr20:46971681-47086637	rs1569750	0.002523	0.02523	79	79	10	114956	STAU1,CSE1L
55252	ASXL2	chr2:25815756-25954816	rs10469884	0.002524	0.02524	85	85	10	139060
822	CAPG	chr2:85475381-85491187	rs13010234	0.00316	0.02528	11	11	8	15806
199964	TMEM61	chr1:55219052-55230554	rs2495516	0.00844	0.02532	6	6	3	11502
2329	FMO4	chr1:169550109-169577847	rs2284129	0.002533	0.02533	22	22	10	27738	FMO1
79600	TCTN1	chr12:109536262-109571318	rs684596	0.006349	0.025396	10	10	4	35056	PPTC7
7461	CLIP2	chr7:73341740-73458209	rs2529000	0.001817	0.025438	47	47	14	116469
4831	NME2	chr17:46597889-46604103	rs4605213	0.01277	0.02554	2	2	2	5482.25
3109	HLA-DMB	chr6:33010392-33016795	rs171329	0.001827	0.025578	23	23	14	6403
10544	PROCR	chr20:33223434-33228826	rs9574	0.01281	0.02562	5	5	2	5392
26073	POLDIP2	chr17:23697785-23708730	rs13469	0.01281	0.02562	4	4	2	10945	TMEM199,TMEM97,SARM1,TNFAIP1,SLC46A1
9898	UBAP2L	chr1:152459278-152502604	rs10797061	0.002335	0.025685	32	32	11	46665.5	C1orf43,TPM3,NUP210L
56882	CDC42SE1	chr1:149290070-149298749	rs3806387	0.0129	0.0258	4	4	2	8679	MLLT11,BNIPL,SEMA6C,GABPB2
26137	ZBTB20	chr3:115540212-116348817	rs6438214	0.0001942	0.0258286	514	514	133	808605
466	ATF1	chr12:49444085-49501174	rs11169571	0.003693	0.025851	30	30	7	57089
6542	SLC7A2	chr8:17440664-17472352	rs6586610	0.001233	0.025893	42	42	21	29417.5
25836	NIPBL	chr5:36912617-37101678	rs292196	0.003703	0.025921	71	71	7	189061
220164	DOK6	chr18:65219270-65660359	rs11151505	0.0001458	0.0259524	541	541	178	441089
7041	TGFB1I1	chr16:31390984-31396780	rs10596	0.01301	0.02602	4	4	2	5275.5	ARMC5,C16orf58
28981	IFT81	chr12:109046564-109091370	rs10774545	0.002002	0.026026	23	23	13	69551.5
4582	MUC1	chr1:153424923-153429324	rs4072037	0.02603	0.02603	1	1	1	4401	THBS3
10018	BCL2L11	chr2:111594961-111602894	rs6746608	0.00217	0.02604	31	31	12	34332.3
27324	TOX3	chr16:51029417-51138307	rs2075236	0.001374	0.026106	64	66	19	108890
51293	CD320	chr19:8273010-8279239	rs9426	0.006535	0.02614	12	12	4	6229
8289	ARID1A	chr1:26895108-26981188	rs4589135	0.004357	0.026142	17	17	6	86080	ZDHHC18
3741	KCNA5	chr12:5023345-5026210	rs11615552	0.00654	0.02616	4	21	4	2865
205717	KIAA2018	chr3:114849922-114898183	rs7650764	0.01308	0.02616	15	15	2	48261	NAT13,ATP6V1A
26094	WDR21A	chr14:72462837-72496110	rs2302588	0.00138	0.02622	42	42	19	33273	RBM25,PSEN1,ZFYVE1
3074	HEXB	chr5:74016724-74052869	rs820880	0.002019	0.026247	35	35	13	36145
353149	TBC1D26	chr17:15576315-15588823	rs1057430	0.008768	0.026304	4	4	3	12508
5083	PAX9	chr14:36196532-36216762	rs11156926	0.001645	0.02632	38	38	16	20230
9611	NCOR1	chr17:15875982-16059570	rs178831	0.00658	0.02632	73	73	4	183588	ZSWIM7,PIGL,ADORA2B,TTC19
221	ALDH3B1	chr11:67534365-67553319	rs2286164	0.008783	0.026349	8	8	3	18954	NDUFS8
4992	OR1F1	chr16:3194247-3195186	rs2075851	0.02635	0.02635	2	2	1	939	ZNF200
29993	PACSIN1	chr6:34541882-34610978	rs9348942	0.001647	0.026352	38	38	16	69096
4308	TRPM1	chr15:29080842-29181216	rs17227989	0.0005615	0.0263905	112	112	47	100374
23451	SF3B1	chr2:197964942-198008016	rs12151767	0.005289	0.026445	15	15	5	29662.5	RFTN2,COQ10B,HSPD1,MOBKL3,BOLL,PLCL1
219417	OR8U1	chr11:55899675-55900605	rs12272403	0.003795	0.026565	8	8	7	930
127670	TEDDM1	chr1:180633874-180636374	rs7551829	0.008895	0.026685	6	6	3	2500	GLUL
127003	C1orf194	chr1:109450095-109458002	rs579993	0.02683	0.02683	1	1	1	7907
80218	NAT13	chr3:114920530-114947786	rs1048892	0.02691	0.02691	12	12	1	27256	KIAA2018,ATP6V1A
404550	C16orf74	chr16:84298624-84342190	rs408126	0.0027	0.027	42	42	10	43566
145376	C14orf50	chr14:64086372-64125849	rs7156953	0.002077	0.027001	31	31	13	39477	ZBTB25,MTHFD1
9902	MRC2	chr17:58058493-58124684	rs729647	0.003003	0.027027	46	46	9	66191
7341	SUMO1	chr2:202779147-202811567	rs6761131	0.004507	0.027042	14	14	6	32420	NOP5/NOP58,BMPR2
373509	USP50	chr15:48580050-48626194	rs3131611	0.002263	0.027156	19	19	12	46144	USP8,TRPM7
66037	BOLL	chr2:198299847-198358319	rs770666	0.005432	0.02716	18	18	5	58904	RFTN2,COQ10B,HSPD1,MOBKL3,SF3B1,PLCL1
7779	SLC30A1	chr1:209815003-209818722	rs2278652	0.0272	0.0272	2	2	1	3719
26099	C1orf144	chr1:16566169-16597227	rs12126229	0.004542	0.027252	12	12	6	31058
1119	CHKA	chr11:67576901-67645434	rs4930557	0.005473	0.027365	16	16	5	68533	TCIRG1
1141	CHRNB2	chr1:152806880-152818977	rs2072659	0.009153	0.027459	3	3	3	12097
56891	LGALS14	chr19:44886785-44891928	rs2286759	0.006872	0.027488	7	7	4	5143
4522	MTHFD1	chr14:63924845-63996474	rs1256146	0.001451	0.027569	39	39	19	71629	ZBTB25,C14orf50
6532	SLC6A4	chr17:25549031-25586841	rs4325622	0.002513	0.027643	26	34	11	37810	EFCAB5,CCDC55
54732	TMED9	chr5:176951818-176955705	rs6634	0.02766	0.02766	1	1	1	3887
80757	TMEM121	chr14:105063997-105067584	rs11624007	0.02767	0.02767	1	1	1	3587
1294	COL7A1	chr3:48576509-48607597	rs2228561	0.003958	0.027706	9	9	7	31088
9885	OSBPL2	chr20:60246974-60304664	rs6089336	0.003466	0.027728	43	43	8	57690	ADRM1
64682	ANAPC1	chr2:112243110-112358212	rs6731413	0.003474	0.027792	32	32	8	115102
400624	FLJ45079	chr17:73386703-73391764	rs894546	0.009322	0.027966	4	4	3	5061
53834	FGFRL1	chr4:995609-1010686	rs748651	0.009322	0.027966	4	4	3	14813
145389	SLC38A6	chr14:60517632-60588929	rs2296923	0.003501	0.028008	29	29	8	71297
284443	ZNF493	chr19:21371770-21402136	rs1114305	0.004005	0.028035	27	27	7	30366	ZNF708
53349	ZFYVE1	chr14:72505911-72523417	rs2286836	0.001759	0.028144	58	58	16	37593.5	RBM25,PSEN1,WDR21A
64062	RBM26	chr13:78792099-78877924	rs9574413	0.003135	0.028215	84	85	9	85825
79923	NANOG	chr12:7833261-7839922	rs11055767	0.01411	0.02822	6	6	2	6661
6207	RPS13	chr11:17052514-17055796	rs1541533	0.009436	0.028308	3	3	3	3282
55062	WIPI1	chr17:63929016-63965248	rs12946747	0.001771	0.028336	31	31	16	36232
8731	RNMT	chr18:13716703-13754554	rs3819131	0.003548	0.028384	38	38	8	37851	C18orf19
10969	EBNA1BP2	chr1:43402441-43410518	rs12135134	0.005678	0.02839	20	20	5	8077	WDR65
79865	TREML2	chr6:41265529-41276903	rs4714431	0.002366	0.028392	17	17	12	11374
83540	NUF2	chr1:161558346-161592177	rs12725319	0.00284	0.0284	63	63	10	33831
50512	PODXL2	chr3:128830728-128874342	rs782430	0.009477	0.028431	7	7	3	43614	ABTB1,GPR175,MCM2
23047	PDS5B	chr13:32058591-32250157	rs17077912	0.002187	0.028431	110	162	13	191566
23140	ZZEF1	chr17:3854487-3993002	rs781840	0.00158	0.02844	142	142	18	138515	ANKFY1,CYB5D2,UBE2G1
57827	C6orf47	chr6:31734053-31736528	rs805262	0.00474	0.02844	6	6	6	2475
84970	C1orf94	chr1:34405210-34457316	rs1467834	0.001673	0.028441	69	69	17	47142.5
23	ABCF1	chr6:30647148-30667288	rs3132610	0.01423	0.02846	12	12	2	20140	C6orf136,GNL1,FLJ45422,TRIM10,TRIM31,RNF39,TRIM39,BAT1,MICB,C6orf134,TUBB,ZNRD1,FLOT1,KIAA1949,HCG9,DDR1,DPCR1,GTF2H4,SFTA2
29796	UCRC	chr22:28493357-28496402	rs16988025	0.007116	0.028464	5	5	4	3045	ZMAT5,ASCC2
26037	SIPA1L1	chr14:71065794-71275873	rs1204992	0.001294	0.028468	90	90	22	210079
10456	HAX1	chr1:152511662-152514975	rs1194593	0.01426	0.02852	2	2	2	3313
7407	VARS	chr6:31853275-31871691	rs915652	0.004756	0.028536	8	8	6	18416	CLIC1,DOM3Z,ZBTB12,MSH5,C6orf48,C6orf27,HLA-DRA,STK19,BTNL2
64232	MS4A5	chr11:59953637-59971841	rs12224785	0.002203	0.028639	18	24	13	18204	MS4A7,MS4A14
51552	RAB14	chr9:122980235-123003907	rs2057470	0.003584	0.028672	29	29	8	23672
27106	ARRDC2	chr19:17972943-17985911	rs8100681	0.01435	0.0287	7	7	2	9451.5
389058	SP5	chr2:171280102-171282743	rs2287109	0.02874	0.02874	1	1	1	2641
10804	GJB6	chr13:19694100-19703372	rs7333214	0.007188	0.028752	4	4	4	10143.5
11316	COPE	chr19:18871322-18891199	rs2231992	0.0048	0.0288	7	7	6	19877	DDX49
2168	FABP1	chr2:88203624-88208693	rs1545223	0.005773	0.028865	8	8	5	5069
5360	PLTP	chr20:43960803-43974193	rs6065904	0.004125	0.028875	11	11	7	13390	PCIF1,ZNF335
5782	PTPN12	chr7:77004708-77107324	rs12113982	0.001809	0.028944	70	70	16	102230	TMEM60,RSBN1L,PHTF2
90933	TRIM41	chr5:180582911-180595414	rs7727787	0.007237	0.028948	6	6	4	12503
8437	RASAL1	chr12:112021700-112058404	rs2305909	0.002898	0.02898	42	42	10	36704
149461	CLDN19	chr1:42971350-42978512	rs12141833	0.009683	0.029049	3	3	3	7162
57719	ANO8	chr19:17295033-17306638	rs1529482	0.009683	0.029049	4	4	3	11605	GTPBP3
6866	TAC3	chr12:55690050-55696592	rs17119327	0.01454	0.02908	4	4	2	6542	GPR182,ZBTB39,TMEM194A,MYO1A,STAT6
55175	KLHL11	chr17:37263324-37275155	rs11079020	0.005838	0.02919	7	7	5	11831	TTC25
5476	CTSA	chr20:43952997-43960865	rs7270170	0.009785	0.029355	8	8	3	7868
50854	C6orf48	chr6:31910671-31915520	rs3130679	0.004896	0.029376	8	8	6	4849	CLIC1,DOM3Z,ZBTB12,MSH5,VARS,C6orf27,HLA-DRA,STK19,BTNL2
4221	MEN1	chr11:64327569-64334611	rs669976	0.02943	0.02943	1	1	1	7320	SF1,PYGM,SLC22A12,MAP4K2
6785	ELOVL4	chr6:80681247-80714034	rs12196014	0.00368	0.02944	28	28	8	32787
5763	PTMS	chr12:6745801-6750379	rs2286728	0.009835	0.029505	5	5	3	4578
1528	CYB5A	chr18:70071506-70110201	rs17804219	0.002951	0.02951	59	59	10	38695
90204	ZSWIM1	chr20:43943286-43947312	rs11086984	0.01481	0.02962	4	4	2	4026
9764	KIAA0513	chr16:83618910-83685329	rs7206590	0.001022	0.029638	94	94	29	66419
147912	SIX5	chr19:50959883-50964152	rs2341097	0.01484	0.02968	2	2	2	4269	RSHL1,FOXA3,SYMPK
6790	AURKA	chr20:54377851-54400758	rs1468055	0.001985	0.029775	24	40	15	22907
6623	SNCG	chr10:88708392-88712995	rs3793900	0.00596	0.0298	5	5	5	4603
64928	MRPL14	chr6:44189349-44203169	rs713050	0.007486	0.029944	12	12	4	13820
2271	FH	chr1:239727526-239749677	rs4659607	0.01	0.03	9	9	3	22151
118471	PRAP1	chr10:135010900-135016177	rs4838726	0.03001	0.03001	1	1	1	5277
9990	SLC12A6	chr15:32309488-32398313	rs16958899	0.001306	0.030038	98	98	23	104354
221223	CES7	chr16:54437628-54466783	rs3933468	0.001308	0.030084	58	58	23	29155
29093	MRPL22	chr5:154300825-154329164	rs7965	0.002746	0.030206	29	29	11	28339
79573	TTC13	chr1:229108611-229181230	rs7417590	0.002016	0.03024	87	87	15	72619	ARV1
163688	CALML6	chr1:1836125-1838593	rs2803298	0.03026	0.03026	2	2	1	2468	NADK,GNB1
4485	MST1	chr3:49696391-49701099	rs3020779	0.01009	0.03027	4	4	3	4708
200726	hCG_1657980	chr2:207215386-207222418	rs4673360	0.007578	0.030312	5	5	4	7032
80737	C6orf27	chr6:31841349-31853087	rs3115671	0.005067	0.030402	6	9	6	11738	CLIC1,DOM3Z,ZBTB12,MSH5,VARS,C6orf48,HLA-DRA,STK19,BTNL2
10778	ZNF271	chr18:31124264-31144728	rs8089948	0.006115	0.030575	14	14	5	20463	ZNF24,ZNF397OS,ZNF397,ZNF396
221357	GSTA5	chr6:52804499-52818852	rs9370155	0.0051	0.0306	9	9	6	14353
6204	RPS10	chr6:34493208-34501854	rs16889714	0.03062	0.03062	1	1	1	8646
80264	ZNF430	chr19:20995336-21033493	rs2358792	0.007661	0.030644	18	18	4	38157	ZNF431
25927	CNRIP1	chr2:68364806-68400687	rs13025842	0.001923	0.030768	34	34	16	31461.5
51123	ZNF706	chr8:102278441-102287049	rs2212702	0.0154	0.0308	4	4	2	8666
6434	SFRS10	chr3:187117228-187138450	rs2247622	0.004413	0.030891	14	14	7	21222
5711	PSMD5	chr9:122618152-122645027	rs10739575	0.007723	0.030892	10	10	4	26875
200312	RNF215	chr22:29104802-29113302	rs757870	0.01545	0.0309	6	6	2	8500	TBC1D10A,SEC14L2
124093	CCDC78	chr16:712583-716474	rs12599130	0.0309	0.0309	2	2	1	3891
786	CACNG1	chr17:62471167-62483373	rs11650711	0.003866	0.030928	15	15	8	12206
8645	KCNK5	chr6:39264724-39305229	rs733701	0.001032	0.03096	77	77	30	40505
144100	PLEKHA7	chr11:16765785-16992535	rs172619	0.0004275	0.0312075	296	297	73	226750
167465	ZNF366	chr5:71774989-71839005	rs10043368	0.001488	0.031248	90	90	21	64016
10107	TRIM10	chr6:30227702-30236690	rs1573296	0.00314	0.0314	28	28	10	8988	C6orf136,GNL1,FLJ45422,ABCF1,TRIM31,RNF39,TRIM39,BAT1,MICB,C6orf134,TUBB,ZNRD1,FLOT1,KIAA1949,HCG9,DDR1,DPCR1,GTF2H4,SFTA2
8925	HERC1	chr15:61687869-61913200	rs4412925	0.001745	0.03141	156	156	18	225331	USP3
4285	MIPEP	chr13:23202327-23361559	rs9551016	0.001311	0.031464	192	192	24	159232	PCOTH
54799	MBTD1	chr17:46609784-46692426	rs3815411	0.004505	0.031535	56	56	7	82642	UTP18
2119	ETV5	chr3:187246799-187309595	rs6777779	0.005275	0.03165	26	26	6	62796
10917	BTNL3	chr5:180348506-180366333	rs11954740	0.01583	0.03166	5	5	2	17827
9609	RAB36	chr22:21817512-21836531	rs9612248	0.005279	0.031674	28	28	6	19019
6751	SSTR1	chr14:37746954-37752019	rs2228497	0.01585	0.0317	5	5	2	5065
54869	EPS8L1	chr19:60279032-60291103	rs2290476	0.006349	0.031745	9	9	5	9801.5
219958	OR1S2	chr11:57727251-57728229	rs1947298	0.03176	0.03176	1	1	1	978	OR1S1
51131	PHF11	chr13:48967801-49001118	rs4942833	0.002899	0.031889	31	31	11	32953.5	SETDB2,CAB39L
353322	ANKRD37	chr4:186554833-186558384	rs4317244	0.03207	0.03207	1	1	1	3551	C4orf47,UFSP2,CCDC110
7043	TGFB3	chr14:75494194-75517845	rs2284791	0.002926	0.032186	31	31	11	23651
10260	DENND4A	chr15:63741169-63871516	rs2572207	0.004025	0.0322	58	58	8	130347
1325	CORT	chr1:10432557-10434546	rs666103	0.01075	0.03225	5	5	3	1989
84775	ZNF607	chr19:42879115-42902531	rs7253081	0.006461	0.032305	15	15	5	23416
203238	C9orf93	chr9:15543096-15961897	rs3008702	0.0008284	0.0323076	419	419	39	418801
84336	TMEM101	chr17:39444081-39447871	rs228779	0.01617	0.03234	2	2	2	3790	LSM12
2829	XCR1	chr3:46037294-46043983	rs7623476	0.01079	0.03237	4	4	3	6689	CXCR6
8153	RND2	chr17:38430783-38437584	rs2298862	0.03247	0.03247	3	3	1	6801	NBR1
6048	RNF5	chr6:32254139-32256548	rs3134943	0.005415	0.03249	11	11	6	2409	PRRT1,GPSM3,CSNK2B,SLC44A4,AGER,DDAH2,BAT3
7432	VIP	chr6:153113625-153122593	rs12201030	0.006513	0.032565	7	7	5	8968
64318	NOC3L	chr10:96082978-96112673	rs17109928	0.004074	0.032592	33	33	8	29695
54970	TTC12	chr11:112690460-112742324	rs6589371	0.001633	0.03266	60	60	20	51864
3083	HGFAC	chr4:3413523-3421011	rs4690097	0.004086	0.032688	10	10	8	7488
119765	OR4B1	chr11:48194937-48195867	rs12292056	0.008174	0.032696	7	7	4	930	PTPRJ
491	ATP2B2	chr3:10340706-10522268	rs714737	0.0002984	0.032824	269	269	110	181562
51277	DNAJC27	chr2:25020008-25048328	rs17046751	0.008221	0.032884	22	22	4	28320	EFR3B
124790	HEXIM2	chr17:40594046-40603189	rs11657325	0.011	0.033	3	3	3	9143	PLCD3
7536	SF1	chr11:64288653-64302817	rs523200	0.03304	0.03304	5	5	1	11304.5	MEN1,PYGM,SLC22A12,MAP4K2
91461	SGK493	chr2:42129256-42139142	rs4952590	0.01102	0.03306	6	6	3	9886
2674	GFRA1	chr10:117812942-118021784	rs2577355	0.0004481	0.0331594	280	280	74	209433
136	ADORA2B	chr17:15788955-15819935	rs2779212	0.006642	0.03321	13	13	5	30980	ZSWIM7,PIGL,NCOR1,TTC19
8301	PICALM	chr11:85346132-85457756	rs680119	0.001449	0.033327	118	118	23	111624
57169	ZNFX1	chr20:47295845-47328163	rs238217	0.004188	0.033504	26	26	8	32318	DDX27
4796	NFKBIL2	chr8:145624970-145640620	rs2242263	0.008399	0.033596	15	15	4	15650
54555	DDX49	chr19:18891493-18900436	rs2231992	0.0048	0.0336	11	11	7	8943	COPE
846	CASR	chr3:123385219-123488034	rs3749203	0.001122	0.03366	163	163	30	102815
963	CD53	chr1:111215343-111244081	rs10494122	0.002246	0.03369	36	36	15	27787.5
6152	RPL24	chr3:102882623-102888253	rs7355846	0.01128	0.03384	4	4	3	5630
145873	MESP2	chr15:88120592-88122986	rs12908343	0.01694	0.03388	2	2	2	2394
51307	FAM53C	chr5:137701866-137713317	rs2269953	0.004844	0.033908	13	13	7	11451	JMJD1B
146439	CCDC64B	chr16:3017868-3025543	rs2717713	0.03395	0.03395	2	2	1	7675
494470	RNF165	chr18:42168184-42294781	rs9962451	0.0007548	0.033966	91	91	45	126597
378	ARF4	chr3:57532129-57558255	rs11714152	0.008492	0.033968	21	21	4	26126
4763	NF1	chr17:26446120-26573908	rs11868459	0.003397	0.03397	125	125	10	231063	EVI2B,EVI2A
6941	TCF19	chr6:31234281-31239971	rs3130934	0.003422	0.03422	28	28	10	5690	HCG27,POU5F1,CDSN,HLA-C,PSORS1C1,MCCD1,PSORS1C2,NFKBIL1
7351	UCP2	chr11:73363363-73371537	rs659366	0.01717	0.03434	5	5	2	8174
65082	VPS33A	chr12:121282046-121317021	rs4758650	0.01717	0.03434	8	8	2	34975	DIABLO,CLIP1
84300	C6orf125	chr6:33773323-33787482	rs6941770	0.002863	0.034356	35	35	12	14159
91947	ARRDC4	chr15:96304936-96318072	rs3803386	0.00573	0.03438	11	11	6	13136
80736	SLC44A4	chr6:31938948-31954802	rs9267658	0.003466	0.03466	18	18	10	15854	PRRT1,GPSM3,CSNK2B,RNF5,AGER,DDAH2,BAT3
57799	RAB40C	chr16:580179-619273	rs7204088	0.006952	0.03476	31	31	5	39094	FBXL16,WFIKKN1,WDR24,PIGQ
83597	RTP3	chr3:46514488-46517443	rs11130092	0.01742	0.03484	8	8	2	2955
359948	IRF2BP2	chr1:232806637-232811894	rs7543281	0.008714	0.034856	5	5	4	5257
55876	GSDMB	chr17:35314373-35327319	rs4795400	0.03487	0.03487	13	13	1	13501	ZPBP2
57590	WDFY1	chr2:224448308-224518296	rs666654	0.00388	0.03492	69	69	9	69988
8805	TRIM24	chr7:137795618-137920872	rs366058	0.003498	0.03498	44	45	10	125254
10962	MLLT11	chr1:149298774-149307597	rs1524773	0.01166	0.03498	8	8	3	8823	CDC42SE1,BNIPL,SEMA6C,GABPB2
390181	OR5AK2	chr11:56512964-56513894	rs2853083	0.01749	0.03498	2	2	2	930
80724	ACAD10	chr12:110608284-110679284	rs601663	0.01749	0.03498	15	15	2	71000	BRAP,TMEM116
10291	SF3A1	chr22:29057976-29082913	rs5749068	0.0025	0.035	35	35	14	24937
55970	GNG12	chr1:67939736-68071730	rs12036392	0.001301	0.035127	130	141	27	131994
177	AGER	chr6:32256723-32260001	rs1800684	0.007046	0.03523	8	8	5	3278	PRRT1,GPSM3,CSNK2B,RNF5,SLC44A4,DDAH2,BAT3
6934	TCF7L2	chr10:114699998-114916060	rs1225404	0.0005512	0.0352768	132	135	64	216062
7572	ZNF24	chr18:31166175-31178424	rs8087196	0.008824	0.035296	13	13	4	12249	ZNF271,ZNF397OS,ZNF397,ZNF396
2899	GRIK3	chr1:37033714-37272431	rs507460	0.0008033	0.0353452	180	180	44	238717
285676	ZNF454	chr5:178300829-178326040	rs10070619	0.003546	0.03546	18	18	10	25211
8600	TNFSF11	chr13:42034871-42080149	rs9566991	0.003226	0.035486	54	54	11	39568.5
100101467	ZNF397OS	chr18:31086816-31124170	rs3810022	0.005934	0.035604	16	16	6	37354	ZNF271,ZNF24,ZNF397,ZNF396
1879	EBF1	chr5:158055500-158459366	rs17712788	0.0004577	0.0357006	345	345	78	403866
152559	PAQR3	chr4:80058117-80079606	rs10016966	0.01196	0.03588	22	22	3	21489
23562	CLDN14	chr21:36754789-36760595	rs219779	0.003264	0.035904	35	35	11	12637.5
113130	CDCA5	chr11:64601502-64608191	rs508375	0.01798	0.03596	4	4	2	6689	ZFPL1,ZNHIT2,TM7SF2,C11orf2,MRPL49,SPDYC,SNX15
55321	C20orf46	chr20:1109214-1113117	rs6040359	0.01199	0.03597	3	3	3	3903
142891	SAMD8	chr10:76541472-76606455	rs11001305	0.004497	0.035976	36	36	8	64983	DUSP13
5420	PODXL	chr7:130835560-130891916	rs10224884	0.001333	0.035991	55	55	27	56356
84513	PPAPDC1B	chr8:38239806-38245895	rs1149	0.03607	0.03607	1	1	1	4270.33	BAG4,DDHD2,LETM2,WHSC1L1,LSM1,FGFR1
283337	ZNF740	chr12:51860801-51870921	rs3814777	0.03609	0.03609	4	4	1	10120	CSAD,ITGB7
5305	PIP4K2A	chr10:22863771-23043509	rs11013077	0.0009771	0.0361527	258	265	37	179738
6433	SFRS8	chr12:130761587-130850235	rs930863	0.002016	0.036288	79	79	18	88648
55316	RSAD1	chr17:45911188-45918335	rs2290861	0.007258	0.03629	6	6	5	7147	CHAD
10898	CPSF4	chr7:98874498-98892932	rs10215854	0.01818	0.03636	6	6	2	18434	ZNF789,ZKSCAN5,ZNF655,PTCD1,ATP5J2,C7orf38,CYP3A5
26024	PTCD1	chr7:98854681-98874355	rs10215854	0.01818	0.03636	7	7	2	19674	ZNF789,ZKSCAN5,ZNF655,CPSF4,ATP5J2,C7orf38,CYP3A5
3955	LFNG	chr7:2526004-2534589	rs2895	0.01827	0.03654	2	2	2	8958.5
55661	DDX27	chr20:47269290-47294021	rs238150	0.004069	0.036621	31	31	9	24731	ZNFX1
8747	ADAM21	chr14:69993969-69996375	rs10148733	0.01221	0.03663	3	3	3	2406
84798	C19orf48	chr19:55992772-55999784	rs2247289	0.00458	0.03664	14	14	8	7013
3043	HBB	chr11:5203271-5204877	rs11036364	0.01833	0.03666	4	4	2	1606
9462	RASAL2	chr1:176330252-176710180	rs387933	0.001594	0.036662	183	183	23	256440
27244	SESN1	chr6:109414337-109521970	rs6927994	0.003333	0.036663	69	69	11	107633
10615	SPAG5	chr17:23928709-23950183	rs577451	0.01835	0.0367	2	2	2	21474	ALDOC,PIGS,SUPT6H
91056	DKFZp761E198	chr11:65299953-65304398	rs12146493	0.01838	0.03676	2	2	2	4445
9928	KIF14	chr1:198787929-198856485	rs6675816	0.003064	0.036768	51	51	12	68556
6631	SNRPC	chr6:34833289-34849549	rs9462014	0.007355	0.036775	17	17	5	16260	UHRF1BP1,C6orf106
80864	EGFL8	chr6:32240382-32244040	rs3096697	0.01227	0.03681	3	3	3	3658
127343	DMBX1	chr1:46745254-46752473	rs12759113	0.009204	0.036816	7	7	4	7219
51780	JMJD1B	chr5:137716183-137800615	rs11951327	0.003693	0.03693	42	42	10	84432	FAM53C
7507	XPA	chr9:99477011-99499512	rs3176689	0.003359	0.036949	13	13	11	22501	NCBP1
5596	MAPK4	chr18:46340481-46512194	rs9304402	0.0005962	0.0369644	198	198	62	171713
55107	ANO1	chr11:69602055-69713299	rs2515284	0.0006858	0.0370332	125	125	54	111244
3122	HLA-DRA	chr6:32515624-32520802	rs3135394	0.002473	0.037095	45	45	15	5178	CLIC1,DOM3Z,ZBTB12,MSH5,VARS,C6orf48,C6orf27,STK19,BTNL2
9896	FIG4	chr6:110119116-110253327	rs4947012	0.001546	0.037104	128	128	24	134211	MICAL1,C6orf199,CD164,PPIL6
117177	RAB3IP	chr12:68418897-68503251	rs11615099	0.003093	0.037116	62	62	12	76109.8
64772	FLJ21865	chr17:74582613-74596276	rs10073	0.003376	0.037136	12	12	11	13663
3458	IFNG	chr12:66834816-66839788	rs2069713	0.01239	0.03717	5	5	3	4972
25855	BRMS1	chr11:65861379-65869158	rs948360	0.01242	0.03726	5	5	3	7779
147007	TMEM199	chr17:23708813-23713216	rs708100	0.01242	0.03726	4	4	3	4403	POLDIP2,TMEM97,SARM1,TNFAIP1,SLC46A1
23158	TBC1D9	chr4:141761385-141896921	rs923308	0.001096	0.037264	134	134	34	135536
388649	C1orf146	chr1:92456160-92483955	rs11588153	0.009322	0.037288	7	7	4	27795	KIAA1107,BTBD8,GLMN
4171	MCM2	chr3:128799942-128823968	rs893293	0.009322	0.037288	6	6	4	24026	ABTB1,GPR175,PODXL2
8449	DHX16	chr6:30728885-30748736	rs9262138	0.004671	0.037368	16	16	8	19851
26059	ERC2	chr3:55517375-56477431	rs13065094	0.0002252	0.0373832	892	892	166	960056
5444	PON1	chr7:94764923-94791820	rs705381	0.001294	0.037526	50	50	29	26897
81929	SEH1L	chr18:12937982-12977536	rs1523064	0.009382	0.037528	15	15	4	39554	CEP192
9531	BAG3	chr10:121400871-121427319	rs196325	0.002892	0.037596	39	39	13	26448
112401	BIRC8	chr19:58484665-58486687	rs2865248	0.01888	0.03776	3	3	2	2022
348487	FAM131C	chr1:16256850-16272714	rs9659483	0.006312	0.037872	15	15	6	15864	CLCNKB
27346	TMEM97	chr17:23670247-23679838	rs11080055	0.009503	0.038012	5	5	4	9591	POLDIP2,TMEM199,SARM1,TNFAIP1,SLC46A1
220929	ZNF438	chr10:31173570-31313361	rs3006574	0.002002	0.038038	155	155	19	139791
83699	SH3BGRL2	chr6:80397718-80470088	rs1044204	0.001522	0.03805	77	77	25	72370
9942	XYLB	chr3:38363243-38431471	rs149741	0.002114	0.038052	77	77	18	68228
55063	ZCWPW1	chr7:99836430-99864238	rs5015755	0.006343	0.038058	11	11	6	27808
6777	STAT5B	chr17:37604720-37681950	rs17591972	0.00762	0.0381	15	15	5	77230
7832	BTG2	chr1:201541286-201545352	rs12085417	0.01914	0.03828	2	2	2	4066
9437	NCR1	chr19:60109337-60116251	rs2278427	0.009601	0.038404	5	5	4	6914
149499	C1orf92	chr1:155157047-155169504	rs822430	0.01925	0.0385	10	10	2	12457
90835	LOC90835	chr16:30676252-30681043	rs3812999	0.03858	0.03858	1	1	1	4791	SRCAP,PRR14,RNF40
219595	PSMAL	chr11:89032112-89071534	rs7952304	0.005514	0.038598	20	20	7	39422
2181	ACSL3	chr2:223433975-223516363	rs10183313	0.002153	0.038754	66	66	18	82388
147968	CAPN12	chr19:43912671-43926954	rs936524	0.009695	0.03878	8	8	4	14283
81575	APOLD1	chr12:12770117-12835666	rs10845620	0.001217	0.038944	51	51	32	35704
23171	GPD1L	chr3:32123147-32185204	rs9839702	0.002435	0.03896	67	75	16	62057
4644	MYO5A	chr15:50386769-50608539	rs2414139	0.001627	0.039048	166	166	24	221770
54838	C10orf26	chr10:104493716-104566011	rs7069489	0.002443	0.039088	82	82	16	56214.5
22915	MMRN1	chr4:91035074-91094803	rs3775479	0.00301	0.03913	47	48	13	59729
81494	CFHR5	chr1:195213289-195245426	rs1750311	0.005591	0.039137	22	22	7	32137
5139	PDE3A	chr12:20413463-20725148	rs10841520	0.0003374	0.0391384	328	328	116	311685
151278	CCDC140	chr2:222871109-222878180	rs16863657	0.007832	0.03916	6	6	5	7071	PAX3
53343	NUDT9	chr4:88562758-88598523	rs7665109	0.00392	0.0392	23	23	10	35765
10965	ACOT2	chr14:73105524-73112112	rs11545737	0.01963	0.03926	2	2	2	6588
55731	C17orf63	chr17:24107122-24193967	rs1023682	0.004372	0.039348	32	32	9	86845
64919	BCL11B	chr14:98705377-98807575	rs1257412	0.0007569	0.0393588	117	117	52	102198
3659	IRF1	chr5:131845200-131854364	rs839	0.01317	0.03951	16	16	3	9164
10847	SRCAP	chr16:30617962-30658951	rs7198250	0.03951	0.03951	3	3	1	40989	LOC90835,PRR14,RNF40
3101	HK3	chr5:176240475-176258939	rs539822	0.003952	0.03952	18	18	10	18464
83636	C19orf12	chr19:34881632-34897803	rs10412895	0.003596	0.039556	15	15	11	16415.5
3671	ISLR	chr15:72253139-72256265	rs923118	0.01979	0.03958	7	7	2	2717	STRA6
146923	RUNDC1	chr17:38386107-38399233	rs1043284	0.01322	0.03966	4	4	3	13126	IFI35
5737	PTGFR	chr1:78729315-78778974	rs1322931	0.003612	0.039732	37	37	11	49659
10554	AGPAT1	chr6:32243966-32251877	rs1061808	0.004977	0.039816	15	15	8	8882.5	PPT2
80176	SPSB1	chr1:9275570-9352177	rs1294054	0.001176	0.039984	50	50	34	76607
26133	TRPC4AP	chr20:33053867-33144279	rs6120812	0.003999	0.03999	71	71	10	90412	GSS,MYH7B
7922	SLC39A7	chr6:33276580-33280192	rs1547387	0.04014	0.04014	1	1	1	3612
23564	DDAH2	chr6:31802795-31806018	rs9267551	0.01339	0.04017	5	5	3	3223	PRRT1,GPSM3,CSNK2B,RNF5,SLC44A4,AGER,BAT3
11064	CEP110	chr9:122890394-122979707	rs10081760	0.003658	0.040238	68	68	11	89313
79830	ZMYM1	chr1:35317558-35354042	rs12048974	0.01342	0.04026	5	5	3	36484
26291	FGF21	chr19:53951155-53953394	rs838133	0.02018	0.04036	2	2	2	2239	IZUMO1,RASIP1,FUT1
27293	SMPDL3B	chr1:28134090-28155578	rs4908341	0.0027	0.0405	35	35	15	22824
83746	L3MBTL2	chr22:39931258-39957221	rs3818003	0.01013	0.04052	33	33	4	25963	RANGAP1,ZC3H7B,CHADL,EP300
3397	ID1	chr20:29656752-29657974	rs6058189	0.04052	0.04052	5	5	1	1222	COX4I2
160760	PPTC7	chr12:109456619-109505447	rs10849900	0.006762	0.040572	13	13	6	48828	TCTN1
206358	SLC36A1	chr5:150807355-150852133	rs17112022	0.001691	0.040584	61	61	24	44778	FAT2
119385	AGAP11	chr10:88720477-88759940	rs1240398	0.003384	0.040608	27	27	12	39463
347240	KIF24	chr9:34242377-34319198	rs10972059	0.003692	0.040612	57	57	11	76821
10180	RBM6	chr3:49952595-50089686	rs11130240	0.004517	0.040653	59	59	9	137091	CAMKV,MST1R
53820	DSCR6	chr21:37300732-37313828	rs2835560	0.02034	0.04068	7	7	2	13096
57118	CAMK1D	chr10:12431588-12908143	rs7074055	0.0001633	0.040825	591	591	250	478353
29946	SERTAD3	chr19:45638587-45640345	rs3745206	0.01025	0.041	5	5	4	2646.5
23186	RCOR1	chr14:102128985-102266666	rs7154538	0.003418	0.041016	65	65	12	137681
80267	EDEM3	chr1:182926247-182990664	rs861574	0.01026	0.04104	31	31	4	64417
51258	MRPL51	chr12:6471576-6472732	rs3180589	0.02054	0.04108	6	6	2	1156	TAPBPL,VAMP1
5976	UPF1	chr19:18803743-18840039	rs10420445	0.006848	0.041088	14	14	6	36296
548644	POLR2J3	chr7:101965370-102000173	rs10248669	0.0413	0.0413	1	1	1	34803
81611	ANP32E	chr1:148457478-148475084	rs7548543	0.01378	0.04134	5	5	3	17606	C1orf54
942	CD86	chr3:123256910-123322673	rs17281953	0.001973	0.041433	55	55	21	54498.5
78994	PRR14	chr16:30569741-30575235	rs3747481	0.04147	0.04147	1	1	1	5494	LOC90835,SRCAP,RNF40
146691	TOM1L2	chr17:17687546-17816509	rs12951376	0.01037	0.04148	58	58	4	128963
55769	ZNF83	chr19:57807429-57833456	rs1012531	0.002766	0.04149	24	24	15	26027
124930	ANKRD13B	chr17:24944652-24965905	rs3110492	0.02075	0.0415	3	3	2	21253
84307	ZNF397	chr18:31075016-31092357	rs4799374	0.006921	0.041526	12	12	6	17341	ZNF271,ZNF24,ZNF397OS,ZNF396
6720	SREBF1	chr17:17656110-17681050	rs4925115	0.01039	0.04156	9	9	4	24940	LRRC48,RAI1,ATPAF2,MYO15A
4750	NEK1	chr4:170551003-170770189	rs10520157	0.005204	0.041632	107	107	8	219186	CLCN3
9798	KIAA0174	chr16:70486946-70520407	rs11075908	0.005204	0.041632	16	16	8	33461	ZNF821
10498	CARM1	chr19:10843252-10894448	rs11667234	0.005978	0.041846	16	16	7	51196
57787	MARK4	chr19:50446681-50500381	rs12460848	0.006997	0.041982	24	24	6	53700
7694	ZNF135	chr19:63262423-63272587	rs2229375	0.005251	0.042008	16	16	8	10164
50846	DHH	chr12:47769472-47774869	rs11168854	0.02102	0.04204	2	2	2	5397	LMBR1L,TUBA1A,TUBA1B
79690	GAL3ST4	chr7:99594800-99604309	rs3823646	0.04206	0.04206	3	3	1	9509	C7orf43,C7orf59,GPC2
6320	CLEC11A	chr19:55918416-55920793	rs7246355	0.04206	0.04206	1	1	1	2377
3691	ITGB4	chr17:71229110-71265494	rs820172	0.003829	0.042119	15	15	11	35297.3
84946	LTV1	chr6:144206200-144226636	rs17073137	0.01055	0.0422	13	13	4	20436
55668	C14orf118	chr14:75688011-75738887	rs17104230	0.00352	0.04224	79	79	12	50876
1812	DRD1	chr5:174800280-174803769	rs686	0.01057	0.04228	6	6	4	3489
8669	EIF3J	chr15:42616557-42642293	rs7178318	0.008494	0.04247	8	8	5	25736	CASC4,CTDSPL2
66008	TRAK2	chr2:201950174-202024564	rs7597785	0.003541	0.042492	49	49	12	74390
84101	USP44	chr12:94435017-94466751	rs7975322	0.002838	0.04257	30	30	15	33055.5
4296	MAP3K11	chr11:65121801-65138296	rs7116712	0.01067	0.04268	7	7	4	16495
9645	MICAL2	chr11:12088713-12241907	rs11022214	0.0003591	0.0427329	302	318	119	153194
2703	GJA8	chr1:145841559-145848017	rs7541950	0.01426	0.04278	3	3	3	6458
55006	FLJ20628	chr2:28926191-28946669	rs10177006	0.01426	0.04278	11	11	3	20478	SPDYA,PPP1CB
9960	USP3	chr15:61583862-61670716	rs17766277	0.004764	0.042876	58	58	9	86854	HERC1
800	CALD1	chr7:134114710-134306012	rs3800702	0.0005512	0.0429936	231	231	78	146507
378708	APITD1	chr1:10412745-10425452	rs544289	0.007183	0.043098	14	14	6	15608.3
51110	LACTB2	chr8:71712044-71743946	rs17760081	0.003919	0.043109	40	40	11	31902	XKR9,TRAM1
124245	ZC3H18	chr16:87164344-87225758	rs8053676	0.001877	0.043171	55	55	23	61414
23321	TRIM2	chr4:154293719-154479924	rs10021866	0.001028	0.043176	96	96	42	160541
90332	EXOC3L2	chr19:50407718-50429309	rs346750	0.008637	0.043185	16	16	5	21591
151887	CCDC80	chr3:113806098-113842667	rs6438085	0.0027	0.0432	53	53	16	36569	ATG3
163049	ZNF791	chr19:12582731-12601676	rs983149	0.04327	0.04327	3	3	1	18945	MAN2B1,ZNF490
84912	SLC35B4	chr7:133624631-133652367	rs2068375	0.006184	0.043288	56	125	7	27736	LRGUK
79038	ZFYVE21	chr14:103251897-103269752	rs861528	0.008665	0.043325	10	10	5	17855
1750	DLX6	chr7:96473225-96478288	rs1207728	0.0217	0.0434	2	2	2	5063
2109	ETFB	chr19:56540220-56549908	rs11881372	0.004347	0.04347	15	15	10	15476
9562	MINPP1	chr10:89254202-89303148	rs3758477	0.005438	0.043504	29	29	8	48946
26512	INTS6	chr13:50833701-50925276	rs9316536	0.003347	0.043511	62	62	13	62268.3
11146	GLMN	chr1:92484542-92537154	rs962324	0.00727	0.04362	22	22	6	52612	KIAA1107,BTBD8,C1orf146
4726	NDUFS6	chr5:1854508-1869167	rs3776152	0.005455	0.04364	26	26	8	14659	MRPL36
29785	CYP2S1	chr19:46390954-46405284	rs338584	0.004367	0.04367	13	14	10	14330
6769	STAC	chr3:36397100-36564500	rs4678876	0.0008581	0.0437631	142	142	51	167400
55222	LRRC20	chr10:71728734-71811420	rs12779504	0.001021	0.043903	93	93	43	83331.3
10036	CHAF1A	chr19:4353659-4394394	rs243356	0.007322	0.043932	23	23	6	40735
2766	GMPR	chr6:16346789-16403759	rs3818407	0.00314	0.04396	43	43	14	56970
71	ACTG1	chr17:77091593-77094422	rs11549223	0.01467	0.04401	4	4	3	2829
9474	ATG5	chr6:106739044-106880388	rs12212740	0.00245	0.0441	101	101	18	141344
125170	SMCR7	chr17:18104593-18109818	rs3889402	0.04412	0.04412	1	1	1	4948.5	TOP3A,SHMT1
124402	FAM100A	chr16:4598884-4604928	rs2306770	0.02213	0.04426	4	4	2	6044	MGRN1
11074	TRIM31	chr6:30178652-30188846	rs2517598	0.002769	0.044304	34	80	16	10194	C6orf136,GNL1,FLJ45422,ABCF1,TRIM10,RNF39,TRIM39,BAT1,MICB,C6orf134,TUBB,ZNRD1,FLOT1,KIAA1949,HCG9,DDR1,DPCR1,GTF2H4,SFTA2
54541	DDIT4	chr10:73703682-73705803	rs1053639	0.04436	0.04436	1	1	1	2121
65250	C5orf42	chr5:37142086-37249612	rs9632396	0.007394	0.044364	34	34	6	107526
23350	SR140	chr3:144203061-144262257	rs16852915	0.005547	0.044376	40	41	8	59196
56907	SPIRE1	chr18:12436510-12646731	rs12605607	0.001707	0.044382	138	138	26	211008	SLMO1
55893	ZNF395	chr8:28259020-28299896	rs2132769	0.01111	0.04444	18	18	4	40876
55503	TRPV6	chr7:142279081-142293599	rs4987620	0.007415	0.04449	32	32	6	14518	C7orf34
401024	FLJ44048	chr2:186378005-186406262	rs17826666	0.008913	0.044565	20	20	5	28257
58986	TMEM8	chr16:360776-371951	rs540	0.01116	0.04464	8	8	4	11175	MRPL28
613	BCR	chr22:21852551-21990224	rs9612270	0.00132	0.04488	122	122	34	137673
115416	C7orf30	chr7:23305464-23315705	rs149821	0.01497	0.04491	9	9	3	10241	GPNMB,NUPL2,KLHL7,IGF2BP3
83538	TTC25	chr17:37340413-37371194	rs4260106	0.008985	0.044925	11	12	5	30781	KLHL11
6618	SNAPC2	chr19:7891228-7894134	rs475002	0.04493	0.04493	1	1	1	2906
6015	RING1	chr6:33284263-33288477	rs213210	0.01499	0.04497	5	5	3	4214	HSD17B8
7923	HSD17B8	chr6:33280396-33282585	rs383711	0.01499	0.04497	4	4	3	2189	RING1
55280	CWF19L1	chr10:101982044-102017427	rs17729876	0.006425	0.044975	39	39	7	35383	CHUK
201134	CCDC46	chr17:61062119-61253123	rs12601958	0.000644	0.04508	649	649	70	373667
55677	IWS1	chr2:127954859-128000514	rs334160	0.005653	0.045224	46	46	8	45655	MYO7B
80352	RNF39	chr6:30146021-30151607	rs9261290	0.01131	0.04524	13	13	4	5586	C6orf136,GNL1,FLJ45422,ABCF1,TRIM10,TRIM31,TRIM39,BAT1,MICB,C6orf134,TUBB,ZNRD1,FLOT1,KIAA1949,HCG9,DDR1,DPCR1,GTF2H4,SFTA2
1612	DAPK1	chr9:89302575-89513369	rs2111554	0.0004395	0.0452685	327	327	103	210794
2797	GNRH2	chr20:2972267-2974391	rs6132976	0.01134	0.04536	4	9	4	2124	VPS16,PTPRA
2014	EMP3	chr19:53520440-53525622	rs8102349	0.0455	0.0455	3	3	1	5182	TMEM143
392309	OR13J1	chr9:35859459-35860398	rs7044405	0.0455	0.0455	1	1	1	939
699	BUB1	chr2:111111880-111152135	rs13386878	0.0455	0.0455	9	9	1	40255
29110	TBK1	chr12:63132203-63182158	rs11837890	0.005691	0.045528	25	25	8	49955
7073	TIAL1	chr10:121322967-121346531	rs3816145	0.007589	0.045534	10	10	6	23564
9980	DOPEY2	chr21:36458708-36588442	rs2070515	0.000952	0.045696	111	111	48	129734
84981	C17orf91	chr17:1561552-1566254	rs6502892	0.02285	0.0457	2	2	2	4702.5
10920	COPS8	chr2:237658822-237672228	rs6431504	0.01144	0.04576	6	22	4	13406
1379	CR1L	chr1:205885080-205963659	rs4844614	0.003057	0.045855	70	70	15	78579	CR1
4593	MUSK	chr9:112470907-112603099	rs1170327	0.000918	0.0459	129	129	50	132192
55512	SMPD3	chr16:66949730-67039905	rs1868158	0.0027	0.0459	87	87	17	90175	SLC7A6OS,PRMT7
266727	MDGA1	chr6:37708261-37773744	rs7748388	0.0009407	0.0460943	129	129	49	65483
5222	PGA5	chr11:60765244-60775491	rs4939511	0.04618	0.04618	1	1	1	10247	VWCE,C11orf79,CYBASC3,TMEM216,TMEM138
6729	SRP54	chr14:34521981-34568519	rs17510813	0.004206	0.046266	39	39	11	46538	PPP2R3C,FAM177A1,PSMA6,KIAA0391
6650	SOLH	chr16:517856-544637	rs7763	0.009284	0.04642	5	5	5	26781
80152	CENPT	chr16:66419560-66438862	rs3743733	0.01548	0.04644	5	5	3	19302
8941	CDK5R2	chr2:219532641-219535121	rs359983	0.04647	0.04647	1	1	1	2480
10235	RASGRP2	chr11:64250958-64268206	rs2301562	0.02324	0.04648	2	2	2	17913.7
2634	GBP2	chr1:89345897-89364387	rs7529400	0.009322	0.04661	21	21	5	18490	GBP4
51278	IER5	chr1:179324260-179326602	rs6425663	0.04667	0.04667	2	2	1	2342
127943	FCRLB	chr1:159959080-159964557	rs12044611	0.005199	0.046791	13	13	9	5477	FCRLA
283807	FBXL22	chr15:61676648-61681673	rs3934552	0.01562	0.04686	3	3	3	5025
150678	MYEOV2	chr2:240714652-240724437	rs12463686	0.01172	0.04688	7	7	4	9785
414332	LCN10	chr9:138752439-138757232	rs9886752	0.04711	0.04711	3	3	1	4793	LCN6,LCN8
1041	CDSN	chr6:31190848-31196202	rs3130981	0.005237	0.047133	34	34	9	5354	HCG27,POU5F1,TCF19,HLA-C,PSORS1C1,MCCD1,PSORS1C2,NFKBIL1
282991	BLOC1S2	chr10:102023702-102036104	rs12254005	0.02359	0.04718	2	2	2	12564.5
150737	TTC30B	chr2:178123126-178125770	rs2695317	0.02359	0.04718	5	5	2	2644	TTC30A,PDE11A
64118	DUS1L	chr17:77609039-77616969	rs8068796	0.01574	0.04722	3	3	3	7930
808	CALM3	chr19:51796351-51805879	rs10113	0.01574	0.04722	3	3	3	9528
284358	FLJ36070	chr19:53908066-53912026	rs281395	0.01577	0.04731	4	4	3	5341
9343	EFTUD2	chr17:40283804-40332289	rs2289672	0.003947	0.047364	47	47	12	48485
6125	RPL5	chr1:93070181-93080069	rs6659942	0.01579	0.04737	4	4	3	9888
114780	PKD1L2	chr16:79691984-79811476	rs7185774	0.0006001	0.0474079	240	240	79	84786.5
9931	HELZ	chr17:62497015-62671781	rs12603609	0.003647	0.047411	81	81	13	174766
84859	LRCH3	chr3:199002541-199082853	rs6583260	0.005268	0.047412	26	26	9	80312
11329	STK38	chr6:36569646-36623225	rs12193641	0.005269	0.047421	50	50	9	53579	KCTD20
2326	FMO1	chr1:169484286-169521737	rs7877	0.002372	0.04744	49	49	20	37451	FMO4
6359	CCL15	chr17:31334804-31353125	rs864104	0.005279	0.047511	23	23	9	13663.7	CCL23,CCL14
6358	CCL14	chr17:31334804-31337852	rs864104	0.005279	0.047511	23	23	9	13230	CCL23,CCL15
7917	BAT3	chr6:31714783-31728149	rs3130050	0.003658	0.047554	24	24	13	13596.2	PRRT1,GPSM3,CSNK2B,RNF5,SLC44A4,AGER,DDAH2
11311	VPS45	chr1:148305965-148384129	rs3736082	0.009537	0.047685	25	25	5	78164
81620	CDT1	chr16:87397686-87403167	rs480727	0.009547	0.047735	6	6	5	5481
51537	MTP18	chr22:29151719-29155041	rs2072159	0.02387	0.04774	3	3	2	3322
3151	HMGN2	chr1:26671488-26675720	rs2494391	0.006823	0.047761	7	7	7	4232	DHDDS
7545	ZIC1	chr3:148609870-148617196	rs9833875	0.02394	0.04788	2	2	2	7326
23382	AHCYL2	chr7:128652099-128857287	rs3734969	0.002281	0.047901	101	101	21	133629
221937	FOXK1	chr7:4688455-4777600	rs7788807	0.001999	0.047976	42	42	24	89145
2686	GGT7	chr20:32896183-32924322	rs2076668	0.01601	0.04803	9	9	3	28139	TP53INP2,ACSS2,NCOA6,MAP1LC3A,DYNLRB1,PIGU,ITCH
54093	SETD4	chr21:36328708-36354481	rs2835258	0.006866	0.048062	38	38	7	23249
5002	SLC22A18	chr11:2877526-2903052	rs16928809	0.002186	0.048092	32	32	22	24239.5
8991	SELENBP1	chr1:149603403-149611788	rs744459	0.01203	0.04812	5	5	4	8385	POGZ
1559	CYP2C9	chr10:96688404-96739138	rs2298037	0.003703	0.048139	49	49	13	50734	CYP2C19
1620	DBC1	chr9:120968728-121171560	rs28453	0.0009281	0.0482612	233	233	52	202832
114791	TUBGCP5	chr15:20384835-20424224	rs1544285	0.008061	0.048366	23	23	6	39943
6340	SCNN1G	chr16:23101540-23135701	rs4494543	0.004397	0.048367	40	40	11	34161	USP31
92270	LOC92270	chr5:81636921-81649903	rs12659061	0.008067	0.048402	10	10	6	12982
6776	STAT5A	chr17:37693090-37717484	rs2293154	0.02421	0.04842	8	8	2	24394	STAT3
6747	SSR3	chr3:157741236-157755629	rs3773714	0.006919	0.048433	27	27	7	14393
1786	DNMT1	chr19:10105022-10166755	rs721186	0.01211	0.04844	30	30	4	61733
153241	CEP120	chr5:122708477-122787151	rs11951466	0.004404	0.048444	108	108	11	78674
9497	SLC4A7	chr3:27389217-27473249	rs11709103	0.003732	0.048516	93	93	13	84032
147841	SPC24	chr19:11118830-11127484	rs892115	0.009714	0.04857	11	11	5	8654
741	ZNHIT2	chr11:64640450-64641746	rs1211975	0.02429	0.04858	2	2	2	1296	ZFPL1,CDCA5,TM7SF2,C11orf2,MRPL49,SPDYC,SNX15
26152	ZNF337	chr20:25602850-25625469	rs6050790	0.003741	0.048633	18	18	13	22619
11065	UBE2C	chr20:43874661-43879003	rs11086982	0.02432	0.04864	2	2	2	4275.5	DNTTIP1
7134	TNNC1	chr3:52460147-52463097	rs724801	0.04865	0.04865	1	1	1	2950	NISCH,PHF7,DNAH1,PPM1M,SEMA3G,WDR82,BAP1,GLYCTK,STAB1
805	CALM2	chr2:47240808-47257154	rs6751198	0.006086	0.048688	13	13	8	16346	C2orf61
3856	KRT8	chr12:51577237-51585135	rs2277331	0.0122	0.0488	13	13	4	7898
283638	KIAA0284	chr14:104402698-104434132	rs2582558	0.006102	0.048816	16	16	8	31434
81341	OR10W1	chr11:57790839-57792308	rs11229326	0.0163	0.0489	5	5	3	1469	OR10Q1
339559	ZNF642	chr1:40715888-40734602	rs10789144	0.01224	0.04896	6	6	4	18714
284186	TMEM105	chr17:76899668-76919069	rs7223219	0.01227	0.04908	10	10	4	19401
7551	ZNF3	chr7:99499588-99517307	rs7778571	0.008188	0.049128	8	8	6	14748.5
219960	OR10Q1	chr11:57751963-57752923	rs7110132	0.02462	0.04924	2	2	2	960	OR10W1
158399	ZNF483	chr9:113327267-113346533	rs1322258	0.004122	0.049464	28	28	12	35972	PTGR1
83445	GSG1	chr12:13128308-13139976	rs10772620	0.00708	0.04956	7	7	7	15623
253260	RICTOR	chr5:38973779-39110258	rs16867898	0.004959	0.04959	92	92	10	136479	OSMR
149466	C1orf210	chr1:43520143-43523837	rs3120123	0.01242	0.04968	4	4	4	3694
166614	DCLK2	chr4:151219529-151398058	rs4274825	0.001131	0.049764	125	125	44	178529
221395	GPR116	chr6:46928203-46997673	rs4714964	0.00106	0.04982	150	150	47	85950.5
729	C6	chr5:41178092-41249424	rs9200	0.001664	0.04992	129	129	30	95268.5	HEATR7B2
493829	TRIM72	chr16:31132915-31144011	rs2288005	0.02504	0.05008	2	2	2	11096	PYDC1,FUS
220004	C11orf66	chr11:61005167-61014975	rs3018731	0.01254	0.05016	6	6	4	9808
51107	APH1A	chr1:148504422-148508156	rs3754048	0.02509	0.05018	2	2	2	3734	CA14
5604	MAP2K1	chr15:64466264-64570936	rs907893	0.005591	0.050319	73	73	9	104672	TIPIN,DIS3L,SNAPC5,LCTL,RPL4
1588	CYP19A1	chr15:49287545-49418087	rs7175531	0.001526	0.050358	147	147	33	130542
94241	TP53INP1	chr8:96007376-96030767	rs2459965	0.008397	0.050382	15	15	6	23391
1147	CHUK	chr10:101938113-101979334	rs11597086	0.005619	0.050571	27	27	9	41221	CWF19L1
10203	CALCRL	chr2:187916093-188021266	rs3771072	0.00362	0.05068	81	81	14	105173
27134	TJP3	chr19:3679373-3701682	rs2067019	0.00564	0.05076	13	13	9	22309
161514	TBC1D21	chr15:71953020-71968608	rs7170291	0.006359	0.050872	16	16	8	15588
890	CCNA2	chr4:122957048-122964538	rs3217767	0.01021	0.05105	11	11	5	7490	EXOSC9,BBS7,TRPC3
3430	IFI35	chr17:38412350-38419999	rs10840	0.01703	0.05109	4	4	3	7649	RUNDC1
5921	RASA1	chr5:86599906-86723489	rs16876684	0.007301	0.051107	43	43	7	123276	CCNH
132989	C4orf36	chr4:88016381-88032599	rs13141697	0.02556	0.05112	6	6	2	16218
23392	KIAA0368	chr9:113162793-113286846	rs7038405	0.003199	0.051184	105	105	16	124053
2792	GNGT1	chr7:93373755-93378421	rs180275	0.006406	0.051248	15	15	8	4666
6236	RRAD	chr16:65513082-65516940	rs4783744	0.05142	0.05142	1	1	1	3858
10022	INSL5	chr1:67036011-67039527	rs1931295	0.01286	0.05144	7	7	4	3516
54893	MTMR10	chr15:29018435-29071099	rs2955791	0.006435	0.05148	56	56	8	52664
255919	TMEM188	chr16:48616689-48628500	rs17213264	0.0103	0.0515	8	8	5	11811
81890	QTRT1	chr19:10673130-10685040	rs11672431	0.0129	0.0516	5	5	4	11910
2887	GRB10	chr7:50625258-50740492	rs7791286	0.001034	0.0517	294	294	50	150800
5509	PPP1R3D	chr20:57945281-57948747	rs6027079	0.05174	0.05174	0	42	1	3466	C20orf177,SYCP2
342908	ZNF404	chr19:49068354-49076128	rs171238	0.05177	0.05177	5	5	1	7774	ZNF45
4681	NBL1	chr1:19842312-19857532	rs7522389	0.005754	0.051786	10	10	9	14679
904	CCNT1	chr12:47373018-47397048	rs2291728	0.01037	0.05185	10	10	5	24030
3428	IFI16	chr1:157246305-157291569	rs1417806	0.005204	0.05204	48	48	10	45264
84706	GPT2	chr16:45475808-45522699	rs4246381	0.01306	0.05224	8	8	4	46891	C16orf87,VPS35,ORC6L,MYLK3,SHCBP1
116337	PANX3	chr11:123986662-123995461	rs12801388	0.02612	0.05224	2	2	2	8799
254827	NAALADL2	chr3:176059804-177006122	rs9858278	0.0002216	0.0522976	972	974	236	946318
53827	FXYD5	chr19:40337466-40352625	rs12462662	0.005813	0.052317	19	19	9	15159
4155	MBP	chr18:72819776-72858043	rs470349	0.0004853	0.0524124	191	210	108	71181.7
54976	C20orf27	chr20:3682157-3696452	rs658495	0.01052	0.0526	5	5	5	14295
51507	C20orf43	chr20:54477053-54527349	rs1884419	0.01315	0.0526	45	45	4	50296	GCNT7
140687	GCNT7	chr20:54499954-54534388	rs1884419	0.01315	0.0526	30	30	4	34434	C20orf43
8859	STK19	chr6:32047624-32057202	rs389884	0.01053	0.05265	6	6	5	5011	CLIC1,DOM3Z,ZBTB12,MSH5,VARS,C6orf48,C6orf27,HLA-DRA,BTNL2
10381	TUBB3	chr16:88517245-88530006	rs2302897	0.02634	0.05268	4	4	2	12761	MC1R
64374	SIL1	chr5:138310308-138561964	rs7701116	0.002509	0.052689	135	135	21	251656
55610	CCDC132	chr7:92699588-92743673	rs4729077	0.002038	0.052988	69	69	26	85385.5	HEPACAM2
4089	SMAD4	chr18:46810580-46865407	rs2282544	0.0106	0.053	24	24	5	54827
54902	TTC19	chr17:15843506-15872821	rs11869450	0.0106	0.053	26	26	5	29315	ZSWIM7,PIGL,NCOR1,ADORA2B
83694	RPS6KL1	chr14:74442098-74458898	rs2286913	0.00884	0.05304	14	14	6	16800
23598	PATZ1	chr22:30051789-30072249	rs12157693	0.01061	0.05305	8	8	5	16741.2
6348	CCL3	chr17:31439715-31441619	rs1130371	0.05312	0.05312	2	2	1	1904
222236	NAPEPLD	chr7:102527258-102576805	rs17605251	0.008854	0.053124	7	7	6	49547
126147	LOC126147	chr19:53856475-53868076	rs371690	0.01329	0.05316	5	5	4	11601
738	C11orf2	chr11:64620258-64635756	rs3896078	0.01773	0.05319	5	5	3	15498	ZFPL1,CDCA5,ZNHIT2,TM7SF2,MRPL49,SPDYC,SNX15
7108	TM7SF2	chr11:64635916-64640283	rs7939766	0.01773	0.05319	4	4	3	4367	ZFPL1,CDCA5,ZNHIT2,C11orf2,MRPL49,SPDYC,SNX15
127002	ATXN7L2	chr1:109828083-109836941	rs1144593	0.01773	0.05319	7	7	3	8858	SYPL2
6362	CCL18	chr17:31415755-31422954	rs14304	0.01331	0.05324	8	8	4	7199
84902	CCDC123	chr19:38061743-38154709	rs11668529	0.002537	0.053277	85	85	21	92966
8387	OR1E1	chr17:3247509-3248454	rs3907384	0.05328	0.05328	2	2	1	945	OR3A4
23293	SMG6	chr17:1909882-2153819	rs4790881	0.001272	0.053424	202	202	42	243937
257364	SNX33	chr15:73728402-73738023	rs8609	0.01337	0.05348	6	6	4	9621
8939	FUBP3	chr9:132444780-132503560	rs17453184	0.004868	0.053548	36	36	11	58780
284680	C1orf111	chr1:160610138-160613268	rs164182	0.008935	0.05361	8	8	6	3130
146845	WDR16	chr17:9420668-9487501	rs418706	0.005993	0.053937	20	20	9	66833
56672	C11orf17	chr11:8889276-8898202	rs1133833	0.01349	0.05396	10	10	4	8875.5	ASCL3
9703	KIAA0100	chr17:23965584-23996300	rs12602520	0.01801	0.05403	6	6	3	30716	PROCA1,TLCD1,FLJ25006,NEK8
11034	DSTN	chr20:17498598-17536652	rs7269256	0.00678	0.05424	29	29	8	38054
4338	MOCS2	chr5:52429651-52441082	rs3797469	0.006028	0.054252	14	14	9	11567.5
79947	DHDDS	chr1:26631388-26670382	rs3811462	0.006792	0.054336	21	21	8	38994	HMGN2
2252	FGF7	chr15:47502750-47566815	rs9920722	0.00453	0.05436	49	49	12	64065	C15orf33,COPS2,KIAA0256,GALK2
2992	GYG1	chr3:150192064-150228109	rs10935738	0.007778	0.054446	23	23	7	36045	HLTF,HPS3
259240	WFDC9	chr20:43669991-43693321	rs2425714	0.009089	0.054534	40	40	6	23330	WFDC11,WFDC6,WFDC10A,SPINT3
79672	FN3KRP	chr17:78267894-78279146	rs2249888	0.01819	0.05457	6	6	3	11252
84893	FBXO18	chr10:5972219-6019562	rs2274027	0.005458	0.05458	71	71	10	45275.5
1454	CSNK1E	chr22:37016642-37043359	rs135763	0.007803	0.054621	11	11	7	27055
495	ATP4A	chr19:40732934-40746400	rs11084823	0.00684	0.05472	9	9	8	13466
3475	IFRD1	chr7:111850461-111903482	rs9640740	0.002381	0.054763	84	84	23	39376.5
9033	PKD2L1	chr10:102037892-102080233	rs2305384	0.004214	0.054782	44	44	13	42341
55260	TMEM143	chr19:53527427-53558998	rs17295412	0.01098	0.0549	23	23	5	31571	EMP3
130916	MTERFD2	chr2:241675181-241690397	rs3815291	0.01098	0.0549	20	20	5	15216	SNED1
734	OSGIN2	chr8:90983268-91009270	rs2697672	0.006866	0.054928	20	20	8	25669
8854	ALDH1A2	chr15:56032918-56093527	rs4646642	0.003924	0.054936	150	150	14	95056.3
80755	AARSD1	chr17:38356068-38385546	rs7218454	0.05496	0.05496	3	3	1	29478	VAT1,RPL27
284086	NEK8	chr17:24079958-24093911	rs3809797	0.01833	0.05499	5	5	3	13953	PROCA1,TLCD1,FLJ25006,KIAA0100
55432	YOD1	chr1:205283816-205291045	rs2629665	0.01834	0.05502	6	6	3	7229	PFKFB2
6428	SFRS3	chr6:36670067-36680222	rs7344	0.01838	0.05514	5	5	3	10155
7297	TYK2	chr19:10322203-10352248	rs12720253	0.006899	0.055192	17	17	8	30045
54674	LRRN3	chr7:110518297-110552745	rs214884	0.007902	0.055314	27	27	7	34448
81556	C15orf44	chr15:63658170-63690460	rs17809330	0.01383	0.05532	20	20	4	32290	SLC24A1,PTPLAD1,DPP8
3107	HLA-C	chr6:31344507-31347834	rs2001181	0.003953	0.055342	30	30	14	3327	HCG27,POU5F1,TCF19,CDSN,PSORS1C1,MCCD1,PSORS1C2,NFKBIL1
9564	BCAR1	chr16:73820428-73843004	rs3743613	0.006934	0.055472	17	17	8	22576
6366	CCL21	chr9:34699001-34700147	rs11574915	0.02781	0.05562	3	3	2	1146
284353	NKPD1	chr19:50347000-50348950	rs10421247	0.02781	0.05562	2	2	2	4387
79777	ACBD4	chr17:40568579-40577324	rs2291447	0.01113	0.05565	6	6	5	8745
81448	OR6K2	chr1:156936091-156937066	rs703131	0.05574	0.05574	1	1	1	975	SPTA1
63950	DMRTA2	chr1:50655813-50661729	rs1278530	0.05574	0.05574	1	1	1	5916
87769	A2LD1	chr13:99981810-99983998	rs16957483	0.0186	0.0558	3	3	3	2188
348110	C15orf38	chr15:88244835-88257226	rs7178909	0.01116	0.0558	7	7	5	12391	AP3S2
401052	LOC401052	chr3:10023101-10027779	rs7638846	0.0558	0.0558	2	2	1	4678	TMEM111,CRELD1,C3orf10
79097	TRIM48	chr11:54786233-54795171	rs12099133	0.01861	0.05583	3	3	3	8938
79901	CYBRD1	chr2:172087111-172122889	rs11675373	0.004295	0.055835	32	32	13	35778
9170	LPAR2	chr19:19595465-19600039	rs873870	0.02796	0.05592	2	2	2	4574
84818	IL17RC	chr3:9933781-9950314	rs708567	0.009322	0.055932	7	7	6	16533	IL17RE
10795	ZNF268	chr12:132268067-132289534	rs7975069	0.01399	0.05596	23	23	4	21467	ZNF10,ZNF140
4613	MYCN	chr2:15998133-16004580	rs3755135	0.01401	0.05604	5	5	4	6447
7159	TP53BP2	chr1:222034217-222100297	rs1153930	0.005605	0.05605	40	40	10	66080
523	ATP6V1A	chr3:114948597-115013593	rs2603793	0.01872	0.05616	30	30	3	64996	KIAA2018,NAT13
55315	SLC29A3	chr10:72749015-72793153	rs11594628	0.002083	0.056241	65	65	27	44138
23483	TGDS	chr13:94024308-94046512	rs16949940	0.009376	0.056256	26	26	6	22204	GPR180
388325	C17orf87	chr17:5054624-5078807	rs2439945	0.007055	0.05644	16	16	8	24183
163087	ZNF383	chr19:42409205-42426414	rs320879	0.01411	0.05644	9	9	4	17209	ZNF585B
94005	PIGS	chr17:23904531-23922655	rs2286519	0.01882	0.05646	4	4	3	18124	ALDOC,SPAG5,SUPT6H
8120	AP3B2	chr15:81125087-81175689	rs4779046	0.006282	0.056538	25	25	9	50602
11130	ZWINT	chr10:57787204-57791040	rs2393069	0.01888	0.05664	6	6	3	3836
112752	C14orf179	chr14:75521848-75619845	rs12883347	0.0027	0.0567	83	83	21	97997
219527	LRRC55	chr11:56705796-56714154	rs10896578	0.01134	0.0567	15	15	5	8358
23609	MKRN2	chr3:12573593-12600210	rs1962515	0.007096	0.056768	19	19	8	26617	RAF1
254973	OR1L4	chr9:124526089-124527025	rs2215530	0.05689	0.05689	1	1	1	936
6195	RPS6KA1	chr1:26728835-26774107	rs1002487	0.004066	0.056924	31	36	14	37225
7369	UMOD	chr16:20251873-20271538	rs4293393	0.01139	0.05695	13	13	5	19665
29115	SAP30BP	chr17:71174993-71215734	rs820129	0.009494	0.056964	19	19	6	40741	RECQL5
132720	C4orf32	chr4:113286001-113329686	rs12643919	0.01425	0.057	13	13	4	43685
5542	PRB1	chr12:11396023-11399791	rs11054267	0.02851	0.05702	3	3	2	3768
10254	STAM2	chr2:152681560-152740752	rs2346198	0.008159	0.057113	52	59	7	59192	FMNL2
9530	BAG4	chr8:38153262-38187694	rs7836805	0.05718	0.05718	8	8	1	34432	PPAPDC1B,DDHD2,LETM2,WHSC1L1,LSM1,FGFR1
5602	MAPK10	chr4:87156655-87247830	rs10856856	0.00088	0.0572	371	371	65	302381
8499	PPFIA2	chr12:80177486-80677240	rs12581807	0.000764	0.0573	408	408	75	499754
54602	NDFIP2	chr13:78953287-79026222	rs1577418	0.006367	0.057303	54	54	9	72935
7920	BAT5	chr6:31762714-31779067	rs2295663	0.007164	0.057312	12	12	8	16353	BAT2
160518	DENND5B	chr12:31426423-31635219	rs1012154	0.003584	0.057344	191	191	16	208796
113201	CASC4	chr15:42368220-42495247	rs1021800	0.01147	0.05735	17	17	5	127027	EIF3J,CTDSPL2
9683	N4BP1	chr16:47130137-47201621	rs6500394	0.008195	0.057365	49	49	7	71484
29086	C19orf62	chr19:17239231-17251162	rs2278256	0.0115	0.0575	5	5	5	11931	USHBP1
89797	NAV2	chr11:19328846-20099723	rs7124931	0.0001826	0.057519	1089	1089	315	421481
92070	C4orf42	chr4:1234176-1236616	rs1732115	0.01438	0.05752	6	6	4	2440
128497	C20orf165	chr20:43948536-43949645	rs7268221	0.02876	0.05752	2	2	2	1109	SPINT4,TNNC2,NEURL2,SNX21,WFDC13,WFDC10B,ZSWIM3,ACOT8,WFDC3
201780	SLC10A4	chr4:48180205-48185921	rs6836632	0.02876	0.05752	4	4	2	5716	OCIAD1,FRYL
51299	NRN1	chr6:5943231-5952632	rs645649	0.0192	0.0576	5	5	3	9401
844	CASQ1	chr1:158426988-158438300	rs822450	0.009612	0.057672	8	8	6	11312	PEX19,WDR42A,PEA15,COPA,NCSTN
389	RHOC	chr1:113045271-113051201	rs2999156	0.01442	0.05768	5	5	4	6161.33
81578	COL21A1	chr6:56029346-56220337	rs11752872	0.002137	0.057699	283	311	27	190991
6767	ST13	chr22:39550546-39582633	rs138335	0.01154	0.0577	18	18	5	32087	SLC25A17,XPNPEP3
54516	MTRF1L	chr6:153350092-153365618	rs766127	0.01154	0.0577	14	14	5	15526	FBXO5
1186	CLCN7	chr16:1434935-1465086	rs1033466	0.003037	0.057703	32	32	19	30151
9475	ROCK2	chr2:11239228-11402162	rs2011812	0.005251	0.057761	104	110	11	162934	PQLC3
409	ARRB2	chr17:4560537-4571544	rs3786047	0.01928	0.05784	5	5	3	11007	PELP1,ALOX15
7325	UBE2E2	chr3:23219787-23607300	rs13073761	0.002069	0.057932	378	378	28	387513
56203	LMOD3	chr3:69238728-69254436	rs7610262	0.01159	0.05795	10	10	5	15708
391475	DYTN	chr2:207224589-207291365	rs6737090	0.001813	0.058016	92	92	32	66776
222658	KCTD20	chr6:36518521-36566293	rs12191389	0.01451	0.05804	24	24	4	47772	STK38
64175	LEPRE1	chr1:42984592-43005342	rs1018572	0.006469	0.058221	13	13	9	20750
29960	FTSJ2	chr7:2240451-2248359	rs7787274	0.05828	0.05828	2	2	1	7908
255057	C19orf26	chr19:1180946-1188990	rs3746103	0.01459	0.05836	4	4	4	8044
352954	tcag7.1177	chr7:99644496-99707765	rs17250196	0.0117	0.0585	22	22	5	63269	PVRIG
4669	NAGLU	chr17:37941476-37949992	rs630539	0.01463	0.05852	4	4	4	8516	TUBG2
57609	DIP2B	chr12:49185034-49428717	rs3935870	0.003909	0.058635	131	131	15	243683	LIMA1
285753	C6orf182	chr6:109523048-109591808	rs12195235	0.00838	0.05866	11	11	7	51684.5
10493	VAT1	chr17:38420147-38427985	rs455055	0.02939	0.05878	2	2	2	7838	AARSD1,RPL27
23098	SARM1	chr17:23723113-23752192	rs6505079	0.01471	0.05884	14	14	4	29079	POLDIP2,TMEM199,TMEM97,TNFAIP1,SLC46A1
4211	MEIS1	chr2:66516035-66653395	rs11126082	0.001401	0.058842	130	130	42	137360
390162	OR5M9	chr11:55986520-55987453	rs679395	0.01473	0.05892	4	4	4	933
11083	DIDO1	chr20:60979534-61028290	rs6010776	0.003466	0.058922	62	62	17	41325.5
2548	GAA	chr17:75689949-75708274	rs12450199	0.006553	0.058977	17	17	9	18325
113177	C19orf36	chr19:2047867-2050583	rs1051767	0.01475	0.059	4	4	4	2716
29886	SNX8	chr7:2261164-2320625	rs4721548	0.005911	0.05911	26	26	10	59461
140825	NEURL2	chr20:43950673-43953308	rs2868362	0.02957	0.05914	4	4	2	2635	SPINT4,TNNC2,C20orf165,SNX21,WFDC13,WFDC10B,ZSWIM3,ACOT8,WFDC3
51224	TCEB3B	chr18:42812940-42815986	rs2010834	0.02957	0.05914	2	2	2	3046	KATNAL2
4026	LPP	chr3:189413414-190080135	rs10937356	0.0003019	0.0591724	660	660	196	666721
1188	CLCNKB	chr1:16242833-16256390	rs7414959	0.008455	0.059185	21	21	7	13557	FAM131C
7846	TUBA1A	chr12:47864849-47869128	rs1039225	0.05921	0.05921	1	1	1	4279	LMBR1L,DHH,TUBA1B
255743	NPNT	chr4:107036053-107112277	rs10027191	0.004938	0.059256	59	59	12	76224
824	CAPN2	chr1:221966741-222030343	rs1153947	0.004234	0.059276	64	64	14	63602
5407	PNLIPRP1	chr10:118340479-118358676	rs1867991	0.004236	0.059304	35	35	14	18197
56900	TMEM167B	chr1:109434925-109441077	rs521734	0.05933	0.05933	1	1	1	6152
56616	DIABLO	chr12:121258161-121276552	rs7963565	0.01188	0.0594	9	9	5	18391	VPS33A,CLIP1
29896	TRA2A	chr7:23510925-23538181	rs12700446	0.008513	0.059591	17	17	7	27256
57696	DDX55	chr12:122652624-122671435	rs7358562	0.01494	0.05976	20	20	4	18811	TMED2,TCTN2,ATP6V0A2,EIF2B1,GTF2H3
116983	ACAP3	chr1:1218806-1228503	rs2296475	0.02988	0.05976	3	3	2	9697
55228	PNMAL1	chr19:51661587-51666660	rs7248888	0.01993	0.05979	6	6	3	5073
5393	EXOSC9	chr4:122941921-122957626	rs6836544	0.009968	0.059808	11	11	6	15705	CCNA2,BBS7,TRPC3
138724	C9orf131	chr9:35031101-35035988	rs2298312	0.01498	0.05992	7	7	4	4326.5	VCP,PIGO
80709	AKNA	chr9:116136254-116196506	rs12351392	0.002307	0.059982	58	65	26	60252	DFNB31
79571	GCC1	chr7:127007917-127012890	rs989099	0.03003	0.06006	4	4	2	4973	ARF5,PAX4,FSCN3
256148	OR4S1	chr11:48284350-48285280	rs753095	0.06011	0.06011	1	1	1	930
85025	TMEM60	chr7:77260981-77265683	rs1045463	0.01504	0.06016	6	6	4	4702	PTPN12,RSBN1L,PHTF2
339829	CCDC39	chr3:181814489-181879977	rs6769457	0.007524	0.060192	28	28	8	65488
7126	TNFAIP1	chr17:23686912-23698160	rs3093692	0.01204	0.0602	8	8	5	11248	POLDIP2,TMEM199,TMEM97,SARM1,SLC46A1
400668	PRSSL1	chr19:636545-646461	rs8108922	0.01205	0.06025	6	6	5	9916
390883	OR7G3	chr19:9097687-9098626	rs10414255	0.06044	0.06044	1	1	1	939
245911	DEFB108B	chr11:71221893-71226256	rs1955061	0.06051	0.06051	3	3	1	4363	FAM86C
10492	SYNCRIP	chr6:86380657-86409746	rs9351064	0.01211	0.06055	18	18	5	29089
645104	CLRN2	chr4:17125885-17137825	rs2597786	0.008665	0.060655	15	15	7	11940
115004	C6orf150	chr6:74191576-74218764	rs9352000	0.01214	0.0607	7	7	5	27188
199953	TMEM201	chr1:9571563-9587594	rs6669846	0.02026	0.06078	10	10	3	20993.5
51098	IFT52	chr20:41652992-41709276	rs1894668	0.008692	0.060844	32	32	7	56284	SGK2
149428	BNIPL	chr1:149275657-149286698	rs6587553	0.01016	0.06096	9	9	6	11041	CDC42SE1,MLLT11,SEMA6C,GABPB2
84665	MYPN	chr10:69539255-69641779	rs10823148	0.002103	0.060987	137	137	29	102524
5822	PWP2	chr21:44351635-44375491	rs2071144	0.01527	0.06108	19	19	4	23856	C21orf33,TRAPPC10
219938	SPATA19	chr11:133215726-133220602	rs2250123	0.01224	0.0612	18	18	5	4876
91574	C12orf65	chr12:122283415-122308459	rs10773000	0.01226	0.0613	17	17	5	25044
191585	PLAC4	chr21:41469027-41479036	rs8130833	0.01537	0.06148	5	5	4	10009	BACE2
56673	C11orf16	chr11:8898198-8911129	rs11042127	0.0308	0.0616	7	7	2	12931	TMEM9B
116986	AGAP2	chr12:56405260-56418296	rs12368653	0.01543	0.06172	4	4	4	14991.5	TSFM
10146	G3BP1	chr5:151131668-151165108	rs1062177	0.01545	0.0618	17	17	4	33440	ATOX1,GLRA1
92667	C20orf72	chr20:17897761-17919762	rs6105852	0.02063	0.06189	8	8	3	22001	SNX5
84824	FCRLA	chr1:159943385-159950766	rs10917740	0.005163	0.061956	22	22	12	7381	FCRLB
54585	LZTFL1	chr3:45840449-45858625	rs758390	0.01242	0.0621	8	8	5	18176
91862	MARVELD3	chr16:70217570-70226734	rs9939458	0.01242	0.0621	10	10	5	12481.5	TAT,AP1G1,PHLPPL
51513	ETV7	chr6:36441948-36463445	rs3798480	0.003107	0.06214	37	37	20	21497	PXT1
10585	POMT1	chr9:133368109-133389014	rs7865761	0.02072	0.06216	27	27	3	20905	UCK1
9948	WDR1	chr4:9685060-9727671	rs16868326	0.008892	0.062244	41	41	7	42611	SLC2A9
2	A2M	chr12:9111570-9159825	rs226389	0.006934	0.062406	54	54	9	48255
9177	HTR3B	chr11:113280798-113322493	rs11214776	0.005674	0.062414	28	43	11	41695
64324	NSD1	chr5:176492685-176659820	rs2431501	0.004459	0.062426	57	57	14	166758
8727	CTNNAL1	chr9:110744671-110815585	rs4978378	0.004806	0.062478	77	77	13	70914	C9orf6
5395	PMS2	chr7:5979395-6015263	rs2345060	0.003905	0.06248	20	20	16	35868	JTV1,EIF2AK1
57817	HAMP	chr19:40465249-40467885	rs7251432	0.03125	0.0625	4	4	2	2636
255101	CCDC108	chr2:219575819-219614489	rs4674354	0.008931	0.062517	21	21	7	23251	SLC23A3
5287	PIK3C2B	chr1:202658380-202726097	rs11240748	0.00368	0.06256	70	110	17	67717	MDM4
644150	WIPF3	chr7:29840865-29912316	rs6974174	0.002612	0.062688	91	91	24	71451
9577	BRE	chr2:27966985-28415271	rs10173528	0.001012	0.062744	291	291	62	448241
8428	STK24	chr13:97900455-97972342	rs10508036	0.002617	0.062808	134	134	24	99414.5
381	ARF5	chr7:127015752-127018988	rs2073561	0.03141	0.06282	2	2	2	3236	GCC1,PAX4,FSCN3
7169	TPM2	chr9:35671989-35680053	rs10972558	0.01048	0.06288	7	7	6	7597.5	CA9
55038	CDCA4	chr14:104546954-104558470	rs11160830	0.02102	0.06306	9	9	3	11516	C14orf79
10465	PPIH	chr1:42896634-42915016	rs3738494	0.007025	0.063225	15	15	9	18382	YBX1
64769	C1orf149	chr1:37730762-37752951	rs12144938	0.00792	0.06336	16	16	8	22189
283078	MKX	chr10:28001808-28074784	rs2815558	0.002644	0.063456	73	73	24	72976
481	ATP1B1	chr1:167342570-167368584	rs3820048	0.003343	0.063517	48	48	19	26014
64132	XYLT2	chr17:45778391-45793511	rs6504649	0.03176	0.06352	8	8	2	15120
80700	UBXN6	chr19:4396260-4408790	rs243395	0.03179	0.06358	5	5	2	12530	MPND,SH3GL1
79590	MRPL24	chr1:154973717-154977547	rs11581044	0.06372	0.06372	1	1	1	3830	C1orf66
205	AK3L1	chr1:65385819-65465763	rs10889523	0.009111	0.063777	54	54	7	79632.3
9679	FAM53B	chr10:126297852-126422920	rs3781470	0.001995	0.06384	130	130	32	125068
55757	UGCGL2	chr13:95251836-95503638	rs10508027	0.003758	0.063886	121	121	17	251802	DNAJC3
79415	C17orf62	chr17:77993807-78001983	rs11077994	0.01598	0.06392	6	6	4	8176
54814	QPCTL	chr19:50887771-50935848	rs2041975	0.005811	0.063921	11	11	11	48077	DMWD,DMPK
11275	KLHL2	chr4:166348240-166463749	rs10016586	0.005814	0.063954	33	33	11	115509
4200	ME2	chr18:46659432-46728258	rs2427782	0.01066	0.06396	37	37	6	68826
374655	ZNF710	chr15:88345755-88425029	rs12324904	0.005331	0.063972	64	64	12	79274
430	ASCL2	chr11:2246303-2248758	rs11022026	0.06416	0.06416	1	1	1	2455
2215	FCGR3B	chr1:159859611-159867782	rs2973	0.03212	0.06424	4	4	2	8171	FCGR3A
7365	UGT2B10	chr4:69716317-69731209	rs835317	0.0322	0.0644	10	10	2	14892
284948	SH2D6	chr2:85515428-85517663	rs2271628	0.03223	0.06446	2	2	2	2235
197021	LCTL	chr15:64627590-64644889	rs16950010	0.00921	0.06447	17	17	7	17299	TIPIN,DIS3L,SNAPC5,MAP2K1,RPL4
389289	C5orf39	chr5:43074938-43076098	rs1054428	0.03224	0.06448	2	2	2	1160
224	ALDH3A2	chr17:19492655-19521496	rs3888642	0.01077	0.06462	26	26	6	28843	SLC47A2,ALDH3A1
1942	EFNA1	chr1:153366972-153374010	rs9297	0.06463	0.06463	1	1	1	7038	KRTCAP2
8930	MBD4	chr3:130632482-130641542	rs140695	0.01294	0.0647	10	11	5	9060	IFT122
6789	STK4	chr20:43028533-43142007	rs2267858	0.005883	0.064713	81	81	11	113474
6422	SFRP1	chr8:41238634-41286137	rs17652488	0.006484	0.06484	44	44	10	47503
5741	PTH	chr11:13470176-13474143	rs751610	0.01623	0.06492	7	7	4	3967	BTBD10
653784	FAM128A	chr2:131958002-131966534	rs12472061	0.01625	0.065	8	8	4	8532	CCDC74A,TUBA3D
202459	LOC202459	chr6:159182145-159198652	rs4397254	0.008129	0.065032	11	11	8	16507
2837	UTS2R	chr17:77925489-77926659	rs6502104	0.06509	0.06509	1	1	1	1170
284349	ZNF283	chr19:49023312-49044890	rs2116939	0.005918	0.065098	48	48	11	21578	LYPD5
338557	GPR120	chr10:95316411-95337356	rs11187534	0.004654	0.065156	24	24	14	20945
84267	C9orf64	chr9:85743046-85761483	rs2576362	0.03258	0.06516	5	5	2	18437	KIF27,HNRNPK,RMI1
51542	VPS54	chr2:63973170-64099718	rs12466966	0.004347	0.065205	52	52	15	126548	UGP2,MDH1
4234	METTL1	chr12:56448617-56452181	rs703842	0.06522	0.06522	3	3	1	3564	FAM119B,AVIL
651503	LOC651503	chr6:29338458-29339835	rs3130827	0.02175	0.06525	4	4	3	1377	OR14J1,OR12D3,OR2J2
6579	SLCO1A2	chr12:21311650-21368856	rs1871289	0.001632	0.06528	171	171	40	81246.7
170679	PSORS1C1	chr6:31190601-31215816	rs3131009	0.001633	0.06532	117	117	40	25215	HCG27,POU5F1,TCF19,CDSN,HLA-C,MCCD1,PSORS1C2,NFKBIL1
3953	LEPR	chr1:65658905-65868683	rs11208680	0.001923	0.065382	238	238	34	213692
2570	GABRR2	chr6:90023957-90081686	rs12153891	0.001453	0.065385	76	76	45	57729
85508	SCRT2	chr20:590240-604823	rs6116997	0.01308	0.0654	5	5	5	14583
2113	ETS1	chr11:127833869-127897371	rs7108992	0.00177	0.06549	77	77	37	63502
55212	BBS7	chr4:122965084-123011092	rs6830453	0.01094	0.06564	29	29	6	44384	CCNA2,EXOSC9,TRPC3
11063	SOX30	chr5:156985264-157012006	rs6895071	0.01096	0.06576	23	23	6	26742
9021	SOCS3	chr17:73864456-73867753	rs2280148	0.03288	0.06576	2	2	2	3297
79717	PPCS	chr1:42694759-42698673	rs9787162	0.06596	0.06596	1	1	1	3914
118472	ZNF511	chr10:134972412-134976656	rs2995335	0.06599	0.06599	2	2	1	4244
10239	AP3S2	chr15:88174834-88238621	rs3784386	0.007333	0.065997	43	43	9	63787	C15orf38
7462	LAT2	chr7:73262022-73282100	rs7810996	0.03302	0.06604	2	2	2	20078
54934	C12orf41	chr12:47333261-47362302	rs7303113	0.009439	0.066073	22	22	7	29041
219981	OR5A2	chr11:58946027-58947002	rs17584022	0.03306	0.06612	5	5	2	975	OR5A1,OR4D6,OR5AN1
148254	ZNF555	chr19:2792481-2805035	rs1610062	0.01103	0.06618	10	10	6	12554
2752	GLUL	chr1:180618291-180627131	rs4652704	0.01104	0.06624	12	12	6	9134.67	TEDDM1
25895	FAM119B	chr12:56452649-56462591	rs2291617	0.0665	0.0665	7	7	1	9942	METTL1,AVIL
8800	PEX11A	chr15:88027290-88034962	rs1972435	0.02222	0.06666	7	7	3	7672	WDR93
5304	PIP	chr7:142539295-142546956	rs315283	0.01669	0.06676	6	6	4	7661
136051	ZNF786	chr7:148397665-148418802	rs1358062	0.03338	0.06676	5	5	2	21137	ZNF425,ZNF398
9727	RAB11FIP3	chr16:415668-512482	rs8059607	0.005144	0.066872	35	36	13	96814	DECR2
10866	HCP5	chr6:31538937-31541461	rs2284178	0.01116	0.06696	10	10	6	2524
84705	GTPBP3	chr19:17309355-17314540	rs4808623	0.01116	0.06696	6	6	6	5185	ANO8
4350	MPG	chr16:67017-75843	rs1061438	0.02234	0.06702	5	5	3	8058.67
57414	RHBDD2	chr7:75346252-75356180	rs10255642	0.02234	0.06702	4	4	3	9928
83878	USHBP1	chr19:17221848-17236544	rs8102890	0.00838	0.06704	13	13	8	14696	C19orf62
88745	C6orf153	chr6:43097362-43105315	rs3749904	0.06708	0.06708	3	3	1	7953	KLHDC3,CUL7,MRPL2,KLC4
58508	MLL3	chr7:151462942-151764023	rs6464211	0.006108	0.067188	85	114	11	301081
3670	ISL1	chr5:50714714-50726320	rs2288468	0.02245	0.06735	4	4	3	11606
55027	HEATR3	chr16:48657381-48696876	rs2160571	0.01349	0.06745	20	20	5	39495
51128	SAR1B	chr5:133970017-133996426	rs11749469	0.0225	0.0675	5	5	3	26409
285299	FRG2C	chr3:75796176-75799058	rs352404	0.06753	0.06753	1	1	1	2882
1645	AKR1C1	chr10:4995453-5010158	rs3923936	0.01351	0.06755	10	10	5	14705
91	ACVR1B	chr12:50631752-50667398	rs11169971	0.01126	0.06756	18	18	6	40554
84522	JAGN1	chr3:9907270-9911031	rs279553	0.0338	0.0676	4	4	2	3761
56658	TRIM39	chr6:30403018-30419485	rs3094067	0.008455	0.06764	14	14	8	16467	C6orf136,GNL1,FLJ45422,ABCF1,TRIM10,TRIM31,RNF39,BAT1,MICB,C6orf134,TUBB,ZNRD1,FLOT1,KIAA1949,HCG9,DDR1,DPCR1,GTF2H4,SFTA2
6144	RPL21	chr13:26723691-26728702	rs3094294	0.01693	0.06772	8	8	4	5011	USP12
23002	DAAM1	chr14:58725151-58906224	rs8016509	0.001542	0.067848	238	238	44	181073
403277	OR5K3	chr3:99592199-99593165	rs4857380	0.03395	0.0679	3	3	2	966	OR5K4
2059	EPS8	chr12:15664341-15833601	rs10505788	0.003579	0.068001	45	78	19	169260
10477	UBE2E3	chr2:181553356-181636395	rs7585125	0.008503	0.068024	95	95	8	82924
11199	ANXA10	chr4:169250281-169345468	rs6552509	0.005236	0.068068	69	69	13	95187
83882	TSPAN10	chr17:77219753-77226184	rs3432	0.03404	0.06808	6	9	2	6431	PDE6G
5148	PDE6G	chr17:77227893-77234038	rs3432	0.03404	0.06808	3	3	2	6145	TSPAN10
23534	TNPO3	chr7:128382183-128482434	rs10239340	0.004874	0.068236	58	58	14	100251	IRF5
80745	THUMPD2	chr2:39816948-39859881	rs17537453	0.01138	0.06828	51	51	6	42933
643226	GRXCR2	chr5:145219488-145232724	rs11167913	0.006213	0.068343	20	20	11	13236
57701	KIAA1602	chr12:48471201-48485440	rs2603112	0.02281	0.06843	18	18	3	19970.5
22883	CLSTN1	chr1:9711665-9807137	rs10864436	0.01714	0.06856	21	21	4	95472
115361	GBP4	chr1:89419418-89437221	rs1410871	0.01144	0.06864	19	19	6	17803	GBP2
219429	OR4C11	chr11:55127492-55128425	rs1604902	0.03433	0.06866	1	148	2	933	OR4S2,OR5D18,OR4A15,OR5D13,OR4A16
169166	SNX31	chr8:101654298-101731069	rs4734466	0.002642	0.068692	73	73	26	76771
54887	UHRF1BP1	chr6:34867771-34953269	rs9469910	0.004908	0.068712	60	69	14	85498	SNRPC,C6orf106
84572	GNPTG	chr16:1341932-1353353	rs8060970	0.02291	0.06873	3	3	3	11421
51179	HAO2	chr1:119712924-119738274	rs2275608	0.0086	0.0688	24	25	8	25350
55744	C7orf44	chr7:43645383-43735608	rs17710420	0.006897	0.06897	95	95	10	90225	BLVRA,STK17A
5080	PAX6	chr11:31762915-31789455	rs662702	0.009877	0.069139	19	19	7	28750
55897	MESP1	chr15:88094109-88095545	rs4082009	0.06917	0.06917	1	1	1	1436
54875	CNTLN	chr9:17125037-17292049	rs3808777	0.001412	0.069188	427	427	49	267946
51726	DNAJB11	chr3:187771160-187786283	rs6776042	0.01154	0.06924	26	26	6	15123	TBCCD1
55171	TBCCD1	chr3:187746551-187767835	rs6776042	0.01154	0.06924	9	9	6	22879.5	DNAJB11
25	ABL1	chr9:132579088-132752879	rs17147229	0.00289	0.06936	149	149	24	113012
56521	DNAJC12	chr10:69226432-69267943	rs9299493	0.00991	0.06937	13	13	7	34241.5	HERC4
7675	ZNF121	chr19:9537291-9556209	rs8102702	0.0347	0.0694	6	6	2	18918	ZNF560
64429	ZDHHC6	chr10:114180047-114196662	rs17129781	0.007716	0.069444	18	18	9	16615	ACSL5
8519	IFITM1	chr11:303990-305272	rs11246062	0.06945	0.06945	1	1	1	1282
23463	ICMT	chr1:6203839-6218631	rs12073932	0.01737	0.06948	5	5	4	14792	RNF207
5320	PLA2G2A	chr1:20174517-20179496	rs2236771	0.008699	0.069592	12	12	8	4979
56970	ATXN7L3	chr17:39624698-39631055	rs11652516	0.06962	0.06962	1	1	1	6357
56252	YLPM1	chr14:74299821-74373766	rs17183201	0.007737	0.069633	46	46	9	73945
55620	STAP2	chr19:4275039-4289847	rs8111858	0.01393	0.06965	5	5	5	14808
3990	LIPC	chr15:56511466-56648365	rs7180130	0.0007927	0.0697576	232	232	88	136899
55166	CENPQ	chr6:49539054-49568779	rs2448704	0.01399	0.06995	12	12	5	29725	MUT
11188	NISCH	chr3:52464563-52502128	rs17263770	0.01751	0.07004	29	29	4	37565	TNNC1,PHF7,DNAH1,PPM1M,SEMA3G,WDR82,BAP1,GLYCTK,STAB1
55137	FIGN	chr2:164172363-164300759	rs10209354	0.002419	0.070151	80	80	29	128396
57703	CWC22	chr2:180517848-180580025	rs17778270	0.005013	0.070182	72	72	14	62177
9655	SOCS5	chr2:46779602-46843431	rs17823065	0.005023	0.070322	65	65	14	63704
496	ATP4B	chr13:113351122-113360502	rs9324254	0.03519	0.07038	2	2	2	9380
26190	FBXW2	chr9:122559074-122595561	rs7026635	0.01175	0.0705	15	15	6	36487
80255	SLC35F5	chr2:114188402-114230870	rs17631970	0.007835	0.070515	48	48	9	42468
388591	RNF207	chr1:6188775-6203946	rs12073329	0.01411	0.07055	6	6	5	15171	ICMT
63934	ZNF667	chr19:61643017-61680555	rs3760848	0.005885	0.07062	32	32	12	37538
266629	SEC14L3	chr22:29185218-29198017	rs12170952	0.005895	0.07074	31	31	12	12799
284131	FLJ35220	chr17:76003561-76026476	rs4491585	0.00709	0.0709	17	17	10	22915
54903	MKS1	chr17:53637796-53651665	rs17174788	0.01419	0.07095	8	8	5	13869
170959	ZNF431	chr19:21116679-21160645	rs6511202	0.01184	0.07104	22	22	6	43966	ZNF430
29899	GPSM2	chr1:109221125-109274567	rs839854	0.005077	0.071078	40	40	14	53442
283951	LOC283951	chr16:1409944-1419346	rs3826226	0.02375	0.07125	3	3	3	9402
92558	CCDC64	chr12:118912030-119016682	rs7958497	0.01019	0.07133	27	27	7	104652	RAB35
23523	CABIN1	chr22:22737764-22904596	rs2282476	0.005493	0.071409	84	84	13	166832
54822	TRPM7	chr15:48639781-48766286	rs3109889	0.005498	0.071474	109	109	13	126505	USP8,USP50
6335	SCN9A	chr2:166759942-166876560	rs4605385	0.002386	0.07158	116	120	30	116618
284723	SLC25A34	chr1:15935395-15940471	rs6701500	0.03582	0.07164	2	2	2	5076
160419	C12orf50	chr12:86897946-86947307	rs7980912	0.006513	0.071643	47	47	11	49361
5078	PAX4	chr7:127037581-127043016	rs712700	0.02389	0.07167	8	8	3	5435	GCC1,ARF5,FSCN3
10959	TMED2	chr12:122635028-122648641	rs10846530	0.01195	0.0717	11	11	6	13613	DDX55,TCTN2,ATP6V0A2,EIF2B1,GTF2H3
2645	GCK	chr7:44150394-44165412	rs12673242	0.00378	0.07182	42	42	19	25063
25977	NECAP1	chr12:8126150-8141634	rs1004824	0.007981	0.071829	14	14	9	15484
51324	SPG21	chr15:63042415-63068865	rs4346160	0.03592	0.07184	6	6	2	26742.7	MTFMT
253943	YTHDF3	chr8:64243674-64287900	rs7464	0.01198	0.07188	19	19	6	44226
199920	C1orf168	chr1:56957064-57057957	rs10489619	0.001756	0.071996	80	80	41	100893
219982	OR5A1	chr11:58967217-58968165	rs6591536	0.03619	0.07238	5	5	2	948	OR5A2,OR4D6,OR5AN1
84128	WDR75	chr2:190014403-190048509	rs17271057	0.01212	0.07272	54	54	6	34106	COL5A2
3717	JAK2	chr9:4975244-5117995	rs10974947	0.005607	0.072891	97	97	13	142751
8564	KMO	chr1:239762302-239825567	rs12030573	0.002211	0.072963	86	86	33	63265
129563	DIS3L2	chr2:232534536-232910152	rs3103267	0.001871	0.072969	296	296	39	375616
11137	PWP1	chr12:106603719-106630387	rs10778569	0.0146	0.073	14	18	5	26668	PRDM4
54914	KIAA1797	chr9:20648308-20985954	rs10811448	0.001199	0.073139	393	393	61	337646
253012	HEPACAM2	chr7:92655834-92686806	rs12538057	0.00563	0.07319	27	27	13	34427.5	CCDC132
2068	ERCC2	chr19:50546488-50565685	rs238406	0.00458	0.07328	25	25	16	15509
83549	UCK1	chr9:133389011-133396476	rs2296957	0.03665	0.0733	3	3	2	7465	POMT1
58158	NEUROD4	chr12:53699995-53710068	rs1857764	0.02445	0.07335	8	8	3	10073
6672	SP100	chr2:230989114-231089486	rs11681514	0.001983	0.073371	154	154	37	114910
124872	B4GALNT2	chr17:44565327-44602121	rs4550490	0.004587	0.073392	22	22	16	36794
388364	TMIGD1	chr17:25667491-25685191	rs3110093	0.01469	0.07345	11	11	5	17700
51496	CTDSPL2	chr15:42506870-42606721	rs2556567	0.008163	0.073467	27	27	9	99851	EIF3J,CASC4
911	CD1C	chr1:156526186-156531188	rs3138099	0.07354	0.07354	1	1	1	5002
10370	CITED2	chr6:139735089-139737478	rs1131400	0.03682	0.07364	2	2	2	2389
64579	NDST4	chr4:115968375-116254481	rs10516608	0.001939	0.073682	241	241	38	286106
389118	CDH29	chr3:49810668-49812272	rs7629936	0.0737	0.0737	1	1	1	1604
113763	C7orf29	chr7:149657870-149660743	rs11769348	0.0737	0.0737	4	4	1	2873	RARRES2,LRRC61
3716	JAK1	chr1:65071493-65204775	rs4916005	0.002378	0.073718	139	142	31	133282
5144	PDE4D	chr5:58300622-58918081	rs7708952	0.0003182	0.0738224	1008	1008	232	771108
8581	LY6D	chr8:143863299-143865010	rs2572925	0.03698	0.07396	2	2	2	1711
4904	YBX1	chr1:42920652-42940607	rs3850847	0.01057	0.07399	11	11	7	19955	PPIH
6415	SEPW1	chr19:52973653-52979755	rs3786777	0.0185	0.074	6	6	4	6102
84248	FYTTD1	chr3:198961079-198995583	rs6583254	0.03716	0.07432	10	10	2	34504
644	BLVRA	chr7:43764796-43813466	rs10229363	0.01063	0.07441	25	25	7	48670	C7orf44,STK17A
10581	IFITM2	chr11:298106-299410	rs10398	0.02481	0.07443	3	3	3	1304
57130	ATP13A1	chr19:19617009-19635503	rs892035	0.01863	0.07452	11	11	4	18494
5593	PRKG2	chr4:82228860-82345239	rs17005057	0.006217	0.074604	82	82	12	116379
81855	SFXN3	chr10:102780985-102790988	rs807014	0.01866	0.07464	4	4	4	10003
80323	CCDC68	chr18:50719790-50777635	rs2000835	0.006222	0.074664	34	34	12	57845
2580	GAK	chr4:833064-916174	rs10031922	0.002668	0.074704	80	80	28	83110
149465	WDR65	chr1:43410612-43449136	rs768665	0.006229	0.074748	54	54	12	38524	EBNA1BP2
23559	WBP1	chr2:74539084-74541518	rs2270016	0.07476	0.07476	1	1	1	2434	INO80B,WDR54,GCS1,DQX1,TTC31,RTKN,PCGF1,MRPL53,DCTN1,LBX2,AUP1
5471	PPAT	chr4:56954285-56996602	rs2680758	0.009347	0.074776	33	33	8	42317
220202	ATOH7	chr10:69660387-69661861	rs7916697	0.07478	0.07478	1	1	1	1474
10450	PPIE	chr1:39977116-39991965	rs510601	0.01497	0.07485	14	14	5	18251.7	BMP8B
26156	RSL1D1	chr16:11835555-11852943	rs9927739	0.01872	0.07488	13	13	4	17388	GSPT1
12	SERPINA3	chr14:94148466-94160143	rs742897	0.006812	0.074932	17	17	11	11677
10569	SLU7	chr5:159761225-159778746	rs2910198	0.006812	0.074932	24	24	11	17521	PTTG1
2853	GPR31	chr6:167490349-167491309	rs2345968	0.02498	0.07494	3	3	3	960
9061	PAPSS1	chr4:108754270-108860868	rs17037999	0.005765	0.074945	81	81	13	106598
10478	SLC25A17	chr22:39495584-39545338	rs138297	0.01071	0.07497	21	21	7	49754	ST13,XPNPEP3
51676	ASB2	chr14:93470265-93493520	rs4433745	0.005774	0.075062	34	34	13	23255
10152	ABI2	chr2:203901247-204005137	rs3769676	0.006825	0.075075	45	45	11	103890
5890	RAD51L1	chr14:67356261-68014563	rs1015023	0.000653	0.075095	670	670	115	704166
81492	RSHL1	chr19:50990807-51010417	rs7252126	0.01503	0.07515	9	9	5	19610	SIX5,FOXA3,SYMPK
1107	CHD3	chr17:7728847-7756800	rs7224399	0.009396	0.075168	10	10	8	25255.7
6311	ATXN2	chr12:110374400-110521863	rs4766578	0.008355	0.075195	31	31	9	147463
64839	FBXL17	chr5:107223347-107745010	rs1397580	0.000809	0.075237	545	545	93	521663
128178	EDARADD	chr1:234624302-234714631	rs636877	0.002039	0.075443	106	106	37	89811
55737	VPS35	chr16:45251089-45280645	rs4966616	0.07558	0.07558	4	4	1	29556	C16orf87,GPT2,ORC6L,MYLK3,SHCBP1
23592	LEMD3	chr12:63849637-63928374	rs11175694	0.008418	0.075762	36	36	9	78737	WIF1
27152	INTU	chr4:128773569-128857380	rs7439365	0.01519	0.07595	21	21	5	83811	PLK4,C4orf29,MFSD8,SLC25A31,HSPA4L,LARP2
11021	RAB35	chr12:119017286-119038982	rs16949946	0.01266	0.07596	13	13	6	21696	CCDC64
4647	MYO7A	chr11:76516957-76573689	rs2276293	0.00262	0.07598	86	105	29	76891.3
83444	INO80B	chr2:74535706-74538595	rs2268417	0.07599	0.07599	2	2	1	2889	WBP1,WDR54,GCS1,DQX1,TTC31,RTKN,PCGF1,MRPL53,DCTN1,LBX2,AUP1
29113	C6orf15	chr6:31186978-31188311	rs2233956	0.009508	0.076064	19	19	8	1333	CCHCR1
11054	OGFR	chr20:60906621-60915797	rs2075776	0.03804	0.07608	4	4	2	9176	C20orf20
131076	CCDC58	chr3:123561125-123584764	rs9856011	0.01269	0.07614	17	17	6	23639	WDR5B,PARP9
149371	EXOC8	chr1:229535104-229540201	rs10489609	0.07627	0.07627	3	3	1	5097	C1orf124,EGLN1
9040	UBE2M	chr19:63758890-63762155	rs2305119	0.03814	0.07628	4	4	2	3265	MZF1,TRIM28
133746	JMY	chr5:78567709-78658792	rs17234734	0.01526	0.0763	48	48	5	91083
27283	TINAG	chr6:54281161-54362872	rs3777654	0.003318	0.076314	120	120	23	81711
8209	C21orf33	chr21:44377921-44390033	rs8128926	0.02546	0.07638	17	17	3	12112	PWP2,TRAPPC10
8761	PABPC4	chr1:39799074-39815003	rs17513135	0.008487	0.076383	17	17	9	15929
79668	PARP8	chr5:49998569-50173933	rs7708414	0.005094	0.07641	110	110	15	175364
23503	ZFYVE26	chr14:67282989-67353059	rs17783094	0.004787	0.076592	85	151	16	70070
84726	BAT2L	chr9:133295297-133365396	rs1556954	0.006976	0.076736	57	57	11	70099
595	CCND1	chr11:69165053-69178423	rs603965	0.01535	0.07675	7	7	5	13370
55304	SPTLC3	chr20:12937626-13095411	rs243887	0.001238	0.076756	263	264	62	157785
5271	SERPINB8	chr18:59788242-59804867	rs1944270	0.004802	0.076832	20	20	16	18439
23032	USP33	chr1:77934261-77998125	rs12744863	0.01098	0.07686	24	24	7	58642.7
55258	THNSL2	chr2:88250949-88267261	rs3791357	0.00961	0.07688	12	20	8	16312
1232	CCR3	chr3:46258691-46283166	rs3091309	0.01099	0.07693	18	18	7	24475
2521	FUS	chr16:31098953-31110600	rs1052352	0.02565	0.07695	3	3	3	11647	PYDC1,TRIM72
3308	HSPA4	chr5:132415560-132468608	rs7730747	0.01283	0.07698	20	20	6	53048
3305	HSPA1L	chr6:31885374-31890814	rs2227955	0.01541	0.07705	5	5	5	5440
27247	NFU1	chr2:69476756-69518257	rs4362604	0.0257	0.0771	24	24	3	41501	GFPT1,AAK1
79075	DSCC1	chr8:120915396-120937330	rs1055130	0.008567	0.077103	22	22	9	21934
3174	HNF4G	chr8:76614757-76641616	rs17306807	0.007711	0.07711	57	57	10	26859
9810	RNF40	chr16:30681130-30694039	rs3812999	0.03858	0.07716	3	3	2	12909	LOC90835,SRCAP,PRR14
56676	ASCL3	chr11:8915694-8921156	rs2742502	0.01545	0.07725	12	12	5	5462	C11orf17
6443	SGCB	chr4:52581628-52599203	rs225166	0.02575	0.07725	10	10	3	17575	DCUN1D4,LRRC66
29999	FSCN3	chr7:127020924-127029079	rs806216	0.01932	0.07728	9	9	4	8155	GCC1,ARF5,PAX4
3108	HLA-DMA	chr6:33024372-33028831	rs11539216	0.01937	0.07748	6	6	4	4459
5783	PTPN13	chr4:87734491-87955352	rs7660964	0.003524	0.077528	131	131	22	220861
22933	SIRT2	chr19:44061039-44082193	rs7251489	0.009693	0.077544	11	11	8	21157
7070	THY1	chr11:118794097-118799064	rs3138091	0.02586	0.07758	11	11	3	4967
9989	PPP4R1	chr18:9536791-9604600	rs7233980	0.004312	0.077616	48	48	18	67809
6760	SS18	chr18:21850214-21924609	rs488752	0.00971	0.07768	43	43	8	74395
284370	ZNF615	chr19:57186399-57203270	rs12461141	0.01295	0.0777	25	25	6	16871	ZNF614,ZNF432,ZNF350
63970	P53AIP1	chr11:128310479-128318032	rs10893938	0.01297	0.07782	8	8	6	7553	RICS
26136	TES	chr7:115637816-115686073	rs10270066	0.005559	0.077826	54	54	14	42030
359787	DPPA3	chr12:7755355-7761419	rs999075	0.01559	0.07795	7	7	5	6064
9187	SLC24A1	chr15:63701322-63735652	rs12101597	0.01301	0.07806	11	11	6	34330	C15orf44,PTPLAD1,DPP8
135112	NCOA7	chr6:126153693-126293959	rs11154331	0.002603	0.07809	106	106	30	140266	HEY2
158158	RASEF	chr9:84787136-84867863	rs6559695	0.01562	0.0781	52	52	5	80727
27178	IL1F7	chr2:113387018-113392929	rs2708962	0.03916	0.07832	19	19	2	5466.6
127933	UHMK1	chr1:160734278-160760468	rs423227	0.01308	0.07848	21	21	6	26190
6013	RLN1	chr9:5324968-5329873	rs7022239	0.01963	0.07852	9	9	4	4905
1290	COL5A2	chr2:189604885-189752850	rs17198773	0.00714	0.07854	107	107	11	147965	WDR75
131965	METTL6	chr3:15426380-15444046	rs13323290	0.02619	0.07857	7	7	3	17666	EAF1
11281	POU6F2	chr7:39012932-39470915	rs17619856	0.000802	0.078596	466	482	98	457983
10623	POLR3C	chr1:144303961-144322241	rs11589437	0.01967	0.07868	7	7	4	18280	PDZK1
441932	OR2W5	chr1:245721052-245722015	rs10925061	0.07887	0.07887	1	1	1	963
86	ACTL6A	chr3:180763401-180788887	rs7620052	0.01973	0.07892	14	14	4	25486
2028	ENPEP	chr4:111616677-111703942	rs2348431	0.00359	0.07898	71	71	22	87265
63920	LOC63920	chr5:159752732-159759638	rs10515808	0.01581	0.07905	7	7	5	6906
22978	NT5C2	chr10:104835929-104943046	rs12261294	0.007907	0.07907	70	70	10	107117
5732	PTGER2	chr14:51850765-51865072	rs1254600	0.0791	0.0791	5	5	1	14307
7415	VCP	chr9:35046064-35062739	rs2073575	0.01978	0.07912	12	12	4	16675	C9orf131,PIGO
339184	MGC87631	chr17:20707299-20740045	rs17763869	0.01978	0.07912	6	6	4	32746
4594	MUT	chr6:49506949-49538990	rs6458687	0.01319	0.07914	25	25	6	32041	CENPQ
4117	MAK	chr6:10870941-10939096	rs9393680	0.005653	0.079142	36	36	14	68155
4190	MDH1	chr2:63669625-63687832	rs17618390	0.01979	0.07916	17	17	4	18207	UGP2,VPS54
1314	COPA	chr1:158525000-158579978	rs2369474	0.007918	0.07918	24	24	10	54978	PEX19,WDR42A,PEA15,CASQ1,NCSTN
167227	DCP2	chr5:112340331-112384566	rs7670	0.007918	0.07918	40	40	10	44235	MCC
2706	GJB2	chr13:19659605-19665114	rs3751385	0.0396	0.0792	2	2	2	5509
9308	CD83	chr6:14225843-14245127	rs4715877	0.005658	0.079212	26	26	14	19284
3609	ILF3	chr19:10625987-10657443	rs8102380	0.01981	0.07924	12	12	4	33673.3	SLC44A2
9630	GNA14	chr9:79228367-79453043	rs10116050	0.0007078	0.0792736	244	244	112	224676
284348	LYPD5	chr19:48991918-48998453	rs16976804	0.005287	0.079305	24	24	15	15632.5	ZNF283
25817	FAM19A5	chr22:47263951-47533750	rs10460766	0.0005665	0.07931	401	401	140	226384
84270	C9orf89	chr9:94898270-94915386	rs12378451	0.01134	0.07938	16	16	7	17116
762	CA4	chr17:55582083-55591688	rs345187	0.07946	0.07946	5	5	1	9605
23594	ORC6L	chr16:45281058-45289807	rs41187	0.07946	0.07946	1	1	1	8749	C16orf87,GPT2,VPS35,MYLK3,SHCBP1
143884	CWF19L2	chr11:106702281-106833782	rs10502086	0.0053	0.0795	138	138	15	131501
51466	EVL	chr14:99601503-99680326	rs7160351	0.003615	0.07953	64	64	22	78823
535	ATP6V0A1	chr17:37864387-37928123	rs9913501	0.01592	0.0796	12	12	5	63736
83943	IMMP2L	chr7:110090345-110989583	rs964501	0.0008946	0.0796194	661	661	89	899238
8764	TNFRSF14	chr1:2479150-2486613	rs10910091	0.02655	0.07965	6	6	3	7463
30061	SLC40A1	chr2:190133560-190153782	rs10202029	0.007971	0.07971	18	18	10	20222
1054	CEBPG	chr19:38556448-38565432	rs3745968	0.02666	0.07998	3	3	3	8984
2196	FAT2	chr5:150863845-150928698	rs17717618	0.002582	0.080042	98	98	31	64853	SLC36A1
4774	NFIA	chr1:61320567-61701047	rs6697913	0.0007776	0.0800928	317	317	103	380480
341947	COX8C	chr14:92883289-92884453	rs2295704	0.08012	0.08012	2	2	1	1164	BTBD7
9535	GMFG	chr19:44510841-44518011	rs251906	0.04008	0.08016	2	2	2	7170	PAF1,SAMD4B,IL29
51141	INSIG2	chr2:118562519-118584067	rs11889548	0.007293	0.080223	20	20	11	21548
390874	ONECUT3	chr19:1704661-1726444	rs8108510	0.01607	0.08035	11	11	5	21783
23384	SPECC1L	chr22:22996865-23143221	rs2082733	0.008038	0.08038	65	65	10	146356
1264	CNN1	chr19:11510578-11522138	rs11880637	0.02682	0.08046	3	3	3	11560
115795	C3orf24	chr3:10098003-10124915	rs3172417	0.02012	0.08048	15	15	4	26912	FANCD2
10799	RPP40	chr6:4940278-4949270	rs443167	0.01342	0.08052	24	24	6	8992
7079	TIMP4	chr3:12169567-12175647	rs17035943	0.02013	0.08052	5	5	4	6080
1557	CYP2C19	chr10:96512452-96602661	rs6583954	0.008958	0.080622	35	35	9	90209	CYP2C9
8989	TRPA1	chr8:73096039-73150373	rs3824151	0.004032	0.08064	118	118	20	54334
284573	C1orf157	chr1:202268197-202277011	rs4301679	0.02688	0.08064	8	8	3	8814
643236	TMEM72	chr10:44726769-44750648	rs11239279	0.005377	0.080655	39	39	15	23879
3866	KRT15	chr17:36923523-36928666	rs3744784	0.02691	0.08073	6	6	3	5143	KRT19
6279	S100A8	chr1:151629131-151630173	rs3806232	0.08073	0.08073	1	1	1	1042
5905	RANGAP1	chr22:39971560-40012162	rs1983631	0.01154	0.08078	31	31	7	40602	L3MBTL2,ZC3H7B,CHADL,EP300
10733	PLK4	chr4:129021494-129039802	rs17012743	0.02693	0.08079	10	10	3	18308	INTU,C4orf29,MFSD8,SLC25A31,HSPA4L,LARP2
80157	FLJ21511	chr4:48683021-48758852	rs1350125	0.01347	0.08082	36	36	6	75831
23271	CAMSAP1L1	chr1:198975308-199096454	rs10800735	0.0054	0.081	74	74	15	121146
9114	ATP6V0D1	chr16:66029417-66072590	rs749242	0.01351	0.08106	14	14	6	43173
164	AP1G1	chr16:70320405-70400477	rs11075904	0.009013	0.081117	36	36	9	80072	TAT,MARVELD3,PHLPPL
55333	SYNJ2BP	chr14:69902965-69953560	rs6573961	0.005071	0.081136	58	65	16	50595
23170	TTLL12	chr22:41892571-41913051	rs138949	0.005796	0.081144	22	22	14	20480
84626	KRBA1	chr7:149043080-149062597	rs863042	0.01623	0.08115	14	14	5	19517
3594	IL12RB1	chr19:18031370-18058697	rs436857	0.01353	0.08118	19	19	6	21826.5
138065	RNF183	chr9:115099193-115101141	rs12349500	0.04062	0.08124	7	7	2	1948	CDC26,PRPF4
740	MRPL49	chr11:64646303-64651417	rs3819049	0.02709	0.08127	3	3	3	5114	ZFPL1,CDCA5,ZNHIT2,TM7SF2,C11orf2,SPDYC,SNX15
80167	C4orf29	chr4:129105910-129171905	rs17012856	0.02713	0.08139	11	11	3	65995	INTU,PLK4,MFSD8,SLC25A31,HSPA4L,LARP2
55954	ZMAT5	chr22:28456944-28492969	rs1548684	0.006783	0.081396	49	49	12	36025	UCRC,ASCC2
10111	RAD50	chr5:131920528-132007494	rs17622899	0.01165	0.08155	37	37	7	86966
5770	PTPN1	chr20:48560297-48634493	rs2904270	0.006799	0.081588	53	53	12	74196	FAM65C
2201	FBN2	chr5:127621499-127901634	rs13159256	0.001088	0.0816	255	255	75	280135
23403	FBXO46	chr19:50905726-50925991	rs11881883	0.08164	0.08164	1	1	1	20265
114784	CSMD2	chr1:33752195-34404030	rs1884981	0.0004025	0.0817075	764	764	203	651835
1983	EIF5	chr14:102870245-102881114	rs11303	0.02045	0.0818	9	9	4	10497.5
23092	ARHGAP26	chr5:142130475-142588765	rs9918291	0.0006654	0.0818442	547	547	123	458290
5245	PHB	chr17:44836418-44847241	rs6917	0.009098	0.081882	13	13	9	10823
7844	RNF103	chr2:86684026-86704489	rs2577082	0.01638	0.0819	12	12	5	20463
256471	MFSD8	chr4:129058410-129106589	rs2276898	0.02733	0.08199	10	10	3	48179	INTU,PLK4,C4orf29,SLC25A31,HSPA4L,LARP2
79825	CCDC48	chr3:130231981-130242273	rs2306529	0.08201	0.08201	3	3	1	10292
27236	ARFIP1	chr4:153920561-154052513	rs7655664	0.01173	0.08211	47	47	7	131952
339965	FLJ25770	chr4:77453215-77547482	rs17001889	0.008227	0.08227	44	50	10	94267
22890	ZBTB1	chr14:64041044-64061422	rs926803	0.02057	0.08228	17	17	4	24747.5	AKAP5
4927	NUP88	chr17:5230143-5263720	rs1806264	0.005885	0.08239	45	47	14	33577
85456	TNKS1BP1	chr11:56823678-56848989	rs11602501	0.0206	0.0824	8	8	4	25311	APLNR
140902	R3HDML	chr20:42399039-42413289	rs6073412	0.01178	0.08246	18	18	7	14250	GDAP1L1
8673	VAMP8	chr2:85658158-85662667	rs10166612	0.0276	0.0828	9	9	3	4509
55571	C2orf29	chr2:101235776-101253210	rs13015194	0.00921	0.08289	14	14	9	17434
11108	PRDM4	chr12:106650772-106679044	rs10861774	0.01658	0.0829	18	18	5	28272	PWP1
196294	IMMP1L	chr11:31410524-31487745	rs1223121	0.01659	0.08295	31	31	5	77221
5985	RFC5	chr12:116938890-116954422	rs2241737	0.006386	0.083018	17	17	13	15532
54629	FAM63B	chr15:56850684-56937026	rs650731	0.008329	0.08329	52	52	10	86342
676	BRDT	chr1:92187515-92252573	rs7529210	0.009266	0.083394	41	41	9	63667.5
3758	KCNJ1	chr11:128213124-128217573	rs581472	0.00596	0.08344	32	32	14	24373
353238	PADI6	chr1:17571327-17600782	rs12124893	0.00596	0.08344	55	55	14	29455
3111	HLA-DOA	chr6:33079937-33085367	rs6913008	0.005565	0.083475	35	35	15	5430
2529	FUT7	chr9:139044446-139047113	rs13301354	0.08349	0.08349	2	2	1	2667	C9orf139
1788	DNMT3A	chr2:25309348-25328684	rs6739187	0.003795	0.08349	49	49	22	74755
728621	RP4-692D3.1	chr1:42773146-42892922	rs10890203	0.003795	0.08349	107	107	22	119776	ZMYND12,RIMKLA
79962	DNAJC22	chr12:48027307-48031952	rs1874910	0.08357	0.08357	2	2	1	4645
56302	TRPV5	chr7:142315769-142340942	rs4252402	0.00836	0.0836	50	50	10	25173
64778	FNDC3B	chr3:173241079-173601181	rs2124547	0.0009307	0.083763	281	281	90	360102
145567	TTC7B	chr14:90076684-90352514	rs11844659	0.0008936	0.0839984	319	319	94	275830
6624	FSCN1	chr7:5598979-5612812	rs852486	0.014	0.084	7	7	6	13833	RNF216
4609	MYC	chr8:128817497-128822855	rs4645959	0.009341	0.084069	10	10	9	5358
9074	CLDN6	chr16:3004713-3008189	rs2717701	0.04205	0.0841	3	3	2	3476
245812	CNPY4	chr7:99555200-99561064	rs3807479	0.04206	0.08412	2	2	2	5864	AP4M1,TAF6
90203	SNX21	chr20:43895876-43905321	rs4638862	0.04206	0.08412	5	5	2	9445	SPINT4,TNNC2,C20orf165,NEURL2,WFDC13,WFDC10B,ZSWIM3,ACOT8,WFDC3
25923	ATL3	chr11:63153012-63195659	rs17656941	0.04213	0.08426	9	9	2	42647	RTN3
9263	STK17A	chr7:43589216-43633503	rs10259269	0.007661	0.084271	36	36	11	44287	C7orf44,BLVRA
84164	ASCC2	chr22:28514600-28564254	rs249403	0.006484	0.084292	53	53	13	49654	UCRC,ZMAT5
3613	IMPA2	chr18:11971454-12020876	rs9973072	0.003124	0.084348	74	74	27	49422
8697	CDC23	chr5:137551235-137576931	rs1016647	0.01687	0.08435	10	10	5	25696	NME5
7555	CNBP	chr3:130369347-130385500	rs1384313	0.08436	0.08436	4	4	1	16153	RAB43,ISY1
8828	NRP2	chr2:206255468-206316667	rs10773	0.001383	0.084363	105	105	61	99569.2
23264	ZC3H7B	chr22:40027512-40086097	rs2024566	0.01206	0.08442	25	25	7	58585	L3MBTL2,RANGAP1,CHADL,EP300
1758	DMP1	chr4:88790477-88804534	rs3793146	0.01407	0.08442	12	12	6	14057
55600	ITLN1	chr1:159112953-159121584	rs4656956	0.04223	0.08446	10	10	2	8631
10744	PTTG2	chr4:37638450-37639026	rs2890554	0.02115	0.0846	7	7	4	576
120400	FAM55A	chr11:113897646-113935790	rs7128010	0.01692	0.0846	44	44	5	38144
26045	LRRTM2	chr5:138232977-138238956	rs288039	0.04233	0.08466	3	3	2	5979	CTNNA1
23608	MKRN1	chr7:139799326-139825771	rs17621391	0.02117	0.08468	17	17	4	26445
84179	MFSD7	chr4:665617-672973	rs9997898	0.02824	0.08472	4	4	3	7356
3112	HLA-DOB	chr6:32888517-32892803	rs2071475	0.007067	0.084804	28	28	12	4286
7763	ZFAND5	chr9:74156160-74169983	rs13292980	0.01414	0.08484	18	18	6	13823
3449	IFNA16	chr9:21206371-21207310	rs3919593	0.0283	0.0849	4	4	3	939	KLHL9
6830	SUPT6H	chr17:24013428-24053376	rs9916465	0.017	0.085	7	7	5	39948	ALDOC,SPAG5,PIGS
5281	PIGF	chr2:46661916-46697755	rs1376406	0.00773	0.08503	37	37	11	35839
23446	SLC44A1	chr9:107046749-107193503	rs328012	0.003866	0.085052	133	133	22	146754
5528	PPP2R5D	chr6:43060307-43088058	rs1969759	0.01218	0.08526	15	15	7	27751
113026	PLCD3	chr17:40544533-40565417	rs12946454	0.00533	0.08528	21	21	16	20884	HEXIM2
164237	WFDC13	chr20:43764068-43770870	rs6032449	0.01422	0.08532	15	15	6	6802	SPINT4,TNNC2,C20orf165,NEURL2,SNX21,WFDC10B,ZSWIM3,ACOT8,WFDC3
6407	SEMG2	chr20:43283423-43286513	rs2233903	0.04268	0.08536	8	8	2	3090	SLPI,SEMG1
833	CARS	chr11:2978734-3035247	rs12363575	0.007126	0.085512	54	54	12	56513
162417	NAGS	chr17:39437557-39441962	rs640631	0.02139	0.08556	4	4	4	4405	PYY
83893	SPATA16	chr3:174089840-174341726	rs7632999	0.001615	0.085595	219	219	53	251886
93377	OPALIN	chr10:98092964-98109082	rs10748672	0.01713	0.08565	27	27	5	16118
92285	ZNF585B	chr19:42367561-42393291	rs8113004	0.01713	0.08565	8	8	5	25730	ZNF383
55341	LSG1	chr3:195842808-195874200	rs1060827	0.01428	0.08568	31	31	6	31392
149018	LELP1	chr1:151442542-151444220	rs11576296	0.08576	0.08576	1	1	1	1678
200942	KLHDC8B	chr3:49184071-49188923	rs7617480	0.02862	0.08586	6	6	3	4852	GPX1,CCDC36,LOC646498,DALRD3,NCKIPSD,USP19,WDR6,QRICH1,SLC25A20,PH-4
148327	CREB3L4	chr1:152207020-152213456	rs11264743	0.08595	0.08595	2	2	1	6436	CRTC2,DENND4B
79644	SRD5A3	chr4:55907165-55932623	rs819268	0.01433	0.08598	8	8	6	25458	TMEM165
22850	ADNP2	chr18:75967902-75999219	rs11660413	0.01229	0.08603	37	37	7	31317
55213	RCBTB1	chr13:49004082-49057720	rs4942843	0.004312	0.08624	94	94	20	53638
727	C5	chr9:122754434-122852375	rs1468673	0.005076	0.086292	79	79	17	97941
254187	TSGA10IP	chr11:65469690-65484010	rs624273	0.04315	0.0863	3	3	2	14320	BANF1,SART1,EIF1AD,FOSL1
55262	C7orf43	chr7:99589978-99594238	rs2272337	0.04318	0.08636	3	3	2	4260	GAL3ST4,C7orf59,GPC2
3371	TNC	chr9:116822625-116920307	rs944227	0.002335	0.086395	153	153	37	97682
55183	RIF1	chr2:151974673-152040665	rs2444259	0.0108	0.0864	31	31	8	65992
6472	SHMT2	chr12:55909818-55914981	rs2229716	0.04325	0.0865	2	2	2	5163
10126	DNAL4	chr22:37504458-37520107	rs7290947	0.02164	0.08656	8	8	4	15649
84243	ZDHHC18	chr1:27025787-27054795	rs737524	0.01446	0.08676	10	10	6	29008	ARID1A
221416	C6orf223	chr6:44076316-44080865	rs2273309	0.02892	0.08676	4	4	3	4549
9049	AIP	chr11:67007096-67015150	rs2276020	0.04338	0.08676	2	2	2	8054	RPS6KB2
6935	ZEB1	chr10:31648106-31858130	rs11008501	0.006202	0.086828	111	111	14	209042
55612	FERMT1	chr20:6003491-6052191	rs753927	0.003102	0.086856	92	92	28	48700
23012	STK38L	chr12:27288374-27369795	rs1026599	0.003102	0.086856	100	100	28	81421
8073	PTP4A2	chr1:32146379-32176575	rs12739816	0.01242	0.08694	9	9	7	30196
7135	TNNI1	chr1:199639517-199657497	rs1107256	0.007249	0.086988	19	19	12	17980
2114	ETS2	chr21:39099718-39118748	rs11088449	0.01743	0.08715	14	14	5	19030
146456	TMED6	chr16:67934660-67943190	rs153060	0.01743	0.08715	6	6	5	8530
9381	OTOF	chr2:26533574-26554414	rs10167513	0.002126	0.087166	135	135	41	41004	C2orf70
408	ARRB1	chr11:74654129-74740521	rs746168	0.002295	0.08721	73	73	38	86392
90957	DHX57	chr2:38878378-38956525	rs17023076	0.01454	0.08724	40	40	6	78147
7813	EVI5	chr1:92746840-93030549	rs7524475	0.005817	0.087255	203	247	15	283709
7916	BAT2	chr6:31696428-31713533	rs2280801	0.005817	0.087255	31	31	15	17105	BAT5
84954	MPND	chr19:4294575-4311075	rs11085071	0.009695	0.087255	12	12	9	16500	UBXN6,SH3GL1
64771	C6orf106	chr6:34663047-34772603	rs2744977	0.005819	0.087285	68	77	15	109556	SNRPC,UHRF1BP1
91526	ANKRD44	chr2:197567494-197771007	rs2272407	0.00236	0.08732	168	168	37	203513
23632	CA14	chr1:148496841-148504102	rs3850839	0.02912	0.08736	3	3	3	7261	APH1A
7180	CRISP2	chr6:49768030-49789215	rs12624	0.008736	0.08736	16	16	10	21185
8303	SNN	chr16:11669801-11680509	rs8191323	0.02187	0.08748	9	9	4	10708
138241	C9orf85	chr9:73716242-73778191	rs11143035	0.0125	0.0875	13	13	7	61949
152926	PPM1K	chr4:89400555-89424912	rs11930989	0.01251	0.08757	17	17	7	24357
84058	WDR54	chr2:74502392-74506390	rs2268424	0.08763	0.08763	1	1	1	3998	WBP1,INO80B,GCS1,DQX1,TTC31,RTKN,PCGF1,MRPL53,DCTN1,LBX2,AUP1
5054	SERPINE1	chr7:100557098-100569262	rs2227666	0.009759	0.087831	16	16	9	12164
4973	OLR1	chr12:10202165-10216057	rs3736233	0.011	0.088	25	25	8	13892
153339	TMEM167A	chr5:82387741-82408935	rs10474079	0.01763	0.08815	24	24	5	21194
166785	MMAA	chr4:146759989-146800637	rs4835014	0.007362	0.088344	26	26	12	40648
9826	ARHGEF11	chr1:155171255-155281786	rs868188	0.00465	0.08835	80	80	19	110531
54931	RG9MTD1	chr3:102763401-102767779	rs13072301	0.02209	0.08836	4	4	4	4378	PCNP
4353	MPO	chr17:53702215-53713295	rs2759	0.02213	0.08852	4	4	4	11080	EPX
286676	ILDR1	chr3:123188859-123223720	rs2332035	0.008049	0.088539	26	26	11	34861
166336	PRICKLE2	chr3:64054566-64186171	rs9878228	0.001231	0.088632	211	211	72	131605
389541	C7orf59	chr7:99584465-99589769	rs3736590	0.04433	0.08866	3	3	2	5304	GAL3ST4,C7orf43,GPC2
26145	IRF2BP1	chr19:51078705-51081216	rs7259871	0.08876	0.08876	2	2	1	2511
11177	BAZ1A	chr14:34291687-34414604	rs12433706	0.003289	0.088803	88	88	27	122917
1158	CKM	chr19:50501510-50517974	rs4884	0.01111	0.08888	8	8	8	16464
1428	CRYM	chr16:21177342-21197158	rs226039	0.0127	0.0889	31	31	7	32196	FLJ41766
79987	SVEP1	chr9:112167349-112381981	rs10759434	0.0008807	0.0889507	327	327	101	214632
58533	SNX6	chr14:34100368-34169066	rs8004728	0.01483	0.08898	25	31	6	68723.5
343169	OR6F1	chr1:245941753-245942680	rs2282316	0.04449	0.08898	3	3	2	927
149175	MANEAL	chr1:38032360-38039865	rs2306627	0.04458	0.08916	2	2	2	7043	INPP5B
23518	R3HDM1	chr2:136005552-136199309	rs4954265	0.006866	0.089258	84	84	13	193757	ZRANB3,YSK4
641371	ACOT1	chr14:73073680-73080251	rs1966367	0.08927	0.08927	1	1	1	6571
29767	TMOD2	chr15:49831101-49889635	rs2623258	0.01116	0.08928	56	56	8	58534	LEO1,LYSMD2,TMOD3
84938	ATG4C	chr1:63022390-63102638	rs6587988	0.008929	0.08929	75	79	10	80248
79692	ZNF322A	chr6:26742589-26767942	rs13210025	0.01786	0.0893	16	16	5	25353
23533	PIK3R5	chr17:8724137-8756559	rs7208804	0.007448	0.089376	31	31	12	32422
58509	C19orf29	chr19:3561626-3577813	rs17674528	0.01788	0.0894	11	11	5	16179
6146	RPL22	chr1:6167666-6182266	rs4908863	0.02981	0.08943	4	4	3	14600
112611	RWDD2A	chr6:83959750-83962975	rs1180178	0.08949	0.08949	1	1	1	3225	PGM3,DOPEY1
10500	SEMA6C	chr1:149370786-149385728	rs4971005	0.01495	0.0897	12	12	6	14942	CDC42SE1,MLLT11,BNIPL,GABPB2
1117	CHI3L2	chr1:111571803-111587585	rs11556868	0.009977	0.089793	31	31	9	15098
84501	SPIRE2	chr16:88422407-88465228	rs12446215	0.01497	0.08982	17	17	6	42821
6549	SLC9A2	chr2:102602597-102694241	rs17775237	0.00321	0.08988	94	94	28	91644	SLC9A4,IL18RAP,IL1RL1
163223	ZNF676	chr19:22153742-22171593	rs12986319	0.02998	0.08994	9	9	3	17851
2040	STOM	chr9:123141173-123172366	rs394572	0.009	0.09	27	27	10	31192
54575	UGT1A10	chr2:234209861-234346690	rs17868314	0.001915	0.090005	291	301	47	136829	UGT1A8
84865	CCDC142	chr2:74554736-74563631	rs6706046	0.02252	0.09008	3	53	4	8895	DOK1,C2orf65
53840	TRIM34	chr11:5597749-5619102	rs7109361	0.00601	0.09015	39	39	15	18069	TRIM6-TRIM34
7067	THRA	chr17:35472588-35499816	rs9893741	0.02265	0.0906	7	7	4	29094.5
80110	ZNF614	chr19:57208388-57223429	rs12610953	0.01295	0.09065	13	13	7	15041	ZNF615,ZNF432,ZNF350
22949	PTGR1	chr9:113365072-113401532	rs1322258	0.004122	0.090684	40	40	22	36460	ZNF483
1562	CYP2C18	chr10:96433240-96485937	rs11188067	0.01009	0.09081	31	31	9	52697
150280	HORMAD2	chr22:28806452-28903062	rs5763825	0.008257	0.090827	67	67	11	96610
221895	JAZF1	chr7:27836717-28186962	rs38504	0.0008736	0.0908544	356	356	104	350245
7639	ZNF85	chr19:20897919-20925343	rs10425231	0.009093	0.09093	31	31	10	27424
23017	FAIM2	chr12:48546946-48583987	rs17201502	0.005687	0.090992	28	28	16	37041
56902	PNO1	chr2:68238508-68256595	rs4671877	0.0455	0.091	14	14	2	18087	WDR92
4684	NCAM1	chr11:112337204-112641129	rs6589362	0.001086	0.091224	431	432	84	312751
1108	CHD4	chr12:6549508-6586812	rs12310569	0.01521	0.09126	14	14	6	37304
152006	RNF38	chr9:36326398-36390296	rs12376663	0.01141	0.09128	26	26	8	64327.4
9076	CLDN1	chr3:191506186-191522909	rs3774032	0.004565	0.0913	40	40	20	16723
7919	BAT1	chr6:31605974-31618204	rs2734583	0.00761	0.09132	34	34	12	12230	C6orf136,GNL1,FLJ45422,ABCF1,TRIM10,TRIM31,RNF39,TRIM39,MICB,C6orf134,TUBB,ZNRD1,FLOT1,KIAA1949,HCG9,DDR1,DPCR1,GTF2H4,SFTA2
58513	EPS15L1	chr19:16333407-16443762	rs12461349	0.006523	0.091322	47	47	14	110355
54332	GDAP1	chr8:75425172-75441890	rs10504578	0.02285	0.0914	30	30	4	16700.5
118424	UBE2J2	chr1:1179154-1199097	rs12073590	0.01526	0.09156	8	8	6	19943	SCNN1D
10403	NDC80	chr18:2561604-2606628	rs12606692	0.008324	0.091564	62	62	11	45024
4010	LMX1B	chr9:128416568-128503132	rs10760446	0.002775	0.091575	84	84	33	86564
219479	OR5R1	chr11:55941309-55942284	rs7931261	0.01528	0.09168	10	10	6	975
55012	PPP2R3C	chr14:34624428-34661270	rs8005196	0.00917	0.0917	24	24	10	36842	SRP54,FAM177A1,PSMA6,KIAA0391
79755	ZNF750	chr17:78380598-78391220	rs12948179	0.01834	0.0917	13	13	5	10622	TBCD
118461	C10orf71	chr10:50177192-50205538	rs11101081	0.006116	0.09174	41	41	15	28346
5894	RAF1	chr3:12600099-12680700	rs11705805	0.008355	0.091905	69	86	11	80601	MKRN2
4736	RPL10A	chr6:35544155-35546536	rs3823433	0.03064	0.09192	3	3	3	2381
5169	ENPP3	chr6:132000134-132110243	rs7756633	0.004839	0.091941	78	79	19	110109
5293	PIK3CD	chr1:9634376-9711759	rs12566637	0.006575	0.09205	26	26	14	77383
5368	PNOC	chr8:28230567-28256787	rs2280928	0.006584	0.092176	49	49	14	26220
80018	C12orf30	chr12:110948875-111030980	rs17696736	0.01317	0.09219	19	19	7	82105
90333	ZNF468	chr19:58033596-58052714	rs11084197	0.009223	0.09223	20	20	10	19118
5396	PRRX1	chr1:168899936-168975165	rs6696696	0.004197	0.092334	60	60	22	75229
54554	WDR5B	chr3:123613389-123617572	rs9836309	0.02309	0.09236	7	7	4	4183	CCDC58,PARP9
7170	TPM3	chr1:152394403-152422349	rs4845364	0.0132	0.0924	15	15	7	28420.8	C1orf43,UBAP2L,NUP210L
6205	RPS11	chr19:54691445-54694756	rs4802613	0.04621	0.09242	5	5	2	3311	RPL13A,FLT3LG
55080	TAPBPL	chr12:6431437-6441749	rs2532501	0.01541	0.09246	19	19	6	10312	MRPL51,VAMP1
27034	ACAD8	chr11:133628643-133640956	rs1551183	0.01541	0.09246	9	9	6	12313	THYN1
55902	ACSS2	chr20:32926405-32979423	rs6120750	0.01853	0.09265	28	28	5	52203	TP53INP2,GGT7,NCOA6,MAP1LC3A,DYNLRB1,PIGU,ITCH
5781	PTPN11	chr12:111340918-111432100	rs11066320	0.01031	0.09279	21	21	9	91182
83607	AMMECR1L	chr2:128335675-128358904	rs17340503	0.01326	0.09282	17	17	7	23229
198437	C20orf201	chr20:62185176-62186156	rs6010717	0.09283	0.09283	1	1	1	980
283635	FAM177A1	chr14:34583863-34622340	rs17595975	0.009284	0.09284	24	24	10	37728.5	SRP54,PPP2R3C,PSMA6,KIAA0391
85397	RGS8	chr1:180882414-180908690	rs6673639	0.04648	0.09296	15	15	2	26276
6217	RPS16	chr19:44615686-44618458	rs17627	0.031	0.093	5	5	3	2772
3586	IL10	chr1:205007570-205012462	rs1518111	0.01164	0.09312	15	15	8	4892
477	ATP1A2	chr1:158352171-158379998	rs2295623	0.00776	0.09312	21	21	12	27827
219983	OR4D6	chr11:58981009-58981954	rs7943953	0.03106	0.09318	6	6	3	945	OR5A2,OR5A1,OR5AN1
147463	ANKRD29	chr18:19433975-19496847	rs1711463	0.005828	0.093248	28	28	16	62872
83932	C1orf124	chr1:229540304-229556612	rs2437150	0.04667	0.09334	6	6	2	16308	EXOC8,EGLN1
25798	BRI3	chr7:97748922-97758775	rs6947340	0.0467	0.0934	3	3	2	9853
2037	EPB41L2	chr6:131202180-131426078	rs6906478	0.003338	0.093464	278	279	28	223898
2115	ETV1	chr7:13897380-13995289	rs6963903	0.00213	0.09372	143	143	44	97909
54726	OTUD4	chr4:146274251-146320282	rs11734405	0.01562	0.09372	10	10	6	37535.3	ANAPC10
4277	MICB	chr6:31573833-31586880	rs3130614	0.007217	0.093821	36	36	13	13047	C6orf136,GNL1,FLJ45422,ABCF1,TRIM10,TRIM31,RNF39,TRIM39,BAT1,C6orf134,TUBB,ZNRD1,FLOT1,KIAA1949,HCG9,DDR1,DPCR1,GTF2H4,SFTA2
51738	GHRL	chr3:10302433-10307409	rs35679	0.01341	0.09387	13	13	7	4976	TATDN2
7841	GCS1	chr2:74541691-74546045	rs2284708	0.09405	0.09405	2	2	1	4354	WBP1,INO80B,WDR54,DQX1,TTC31,RTKN,PCGF1,MRPL53,DCTN1,LBX2,AUP1
90826	LOC90826	chr4:148778982-148824730	rs17475359	0.04706	0.09412	13	13	2	45748
262	AMD1	chr6:111302679-111323606	rs1279590	0.01883	0.09415	15	15	5	20926.5	GTF3C6
7049	TGFBR3	chr1:91920574-92124243	rs2799537	0.001058	0.094162	312	312	89	203669
4771	NF2	chr22:28329544-28409904	rs8140096	0.005546	0.094282	67	67	17	91781.7
94103	ORMDL3	chr17:35330821-35337380	rs17608925	0.0236	0.0944	6	6	4	6559
222194	RSBN1L	chr7:77163678-77247056	rs11767651	0.01349	0.09443	51	51	7	83378	PTPN12,TMEM60,PHTF2
81614	NIPA2	chr15:20556787-20585849	rs7167422	0.009458	0.09458	34	34	10	29062
50939	IMPG2	chr3:102427977-102522109	rs348867	0.008607	0.094677	57	57	11	94132
6124	RPL4	chr15:64578706-64584238	rs12101954	0.03156	0.09468	5	5	3	5532	TIPIN,DIS3L,SNAPC5,MAP2K1,LCTL
643664	AMAC1L3	chr17:7325444-7327107	rs8065577	0.09494	0.09494	1	1	1	1663
4814	NINJ1	chr9:94923591-94936391	rs2275848	0.09502	0.09502	6	6	1	12800
65983	GRAMD3	chr5:125786999-125857947	rs11746622	0.00297	0.09504	75	75	32	70948
442191	OR14J1	chr6:29382445-29383411	rs7774255	0.02377	0.09508	6	6	4	966	LOC651503,OR12D3,OR2J2
8288	EPX	chr17:53625120-53637524	rs9891461	0.01586	0.09516	11	11	6	12404	MPO
51478	HSD17B7	chr1:161027119-161049232	rs7530544	0.0119	0.0952	9	9	8	22113
5500	PPP1CB	chr2:28828117-28879310	rs10183665	0.01361	0.09527	29	29	7	51187	SPDYA,FLJ20628
22880	MORC2	chr22:29652599-29694187	rs3827330	0.01588	0.09528	27	27	6	41588	OSBP2
222662	LHFPL5	chr6:35881048-35899830	rs16881066	0.0318	0.0954	9	9	3	18782	SRPK1
3237	HOXD11	chr2:176680329-176682562	rs847146	0.04773	0.09546	2	2	2	2233
3142	HLX	chr1:219119365-219125023	rs2738755	0.01593	0.09558	10	10	6	5658
6448	SGSH	chr17:75797673-75808794	rs4889839	0.01593	0.09558	11	11	6	11121
4077	NBR1	chr17:38576023-38719233	rs2271573	0.0478	0.0956	12	12	2	142956	RND2
9815	GIT2	chr12:108851991-108918483	rs2292354	0.007967	0.095604	32	32	12	61927.5
576	BAI2	chr1:31965304-32002235	rs2271932	0.02393	0.09572	13	13	4	36931
26958	COPG2	chr7:129933315-130004138	rs2129906	0.01064	0.09576	47	47	9	70823
9060	PAPSS2	chr10:89409455-89497442	rs12253888	0.003992	0.095808	92	92	24	87987
29087	THYN1	chr11:133623382-133628470	rs12292140	0.02396	0.09584	4	4	4	5088	ACAD8
2299	FOXI1	chr5:169465494-169469307	rs10063424	0.01918	0.0959	12	12	5	3813
64422	ATG3	chr3:113734048-113763175	rs17233925	0.01067	0.09603	40	40	9	29127	CCDC80
11249	NXPH2	chr2:139144920-139254281	rs7424581	0.002826	0.096084	119	119	34	109361
2673	GFPT1	chr2:69405910-69467829	rs6724567	0.01926	0.0963	35	35	5	61919	NFU1,AAK1
79753	SNIP1	chr1:37774728-37792490	rs12144401	0.0241	0.0964	6	6	4	17762	DNALI1,GNL2
122616	C14orf79	chr14:104523660-104532900	rs894039	0.01609	0.09654	11	11	6	9240	CDCA4
51096	UTP18	chr17:46692895-46730291	rs4793692	0.0161	0.0966	25	25	6	37396	MBTD1
79969	C6orf134	chr6:30702591-30720427	rs9262130	0.01074	0.09666	14	14	9	17836	C6orf136,GNL1,FLJ45422,ABCF1,TRIM10,TRIM31,RNF39,TRIM39,BAT1,MICB,TUBB,ZNRD1,FLOT1,KIAA1949,HCG9,DDR1,DPCR1,GTF2H4,SFTA2
54476	RNF216	chr7:5626203-5787818	rs2008425	0.003582	0.096714	144	144	27	161615	FSCN1
203068	TUBB	chr6:30796135-30801174	rs3132584	0.02418	0.09672	5	5	4	5039	C6orf136,GNL1,FLJ45422,ABCF1,TRIM10,TRIM31,RNF39,TRIM39,BAT1,MICB,C6orf134,ZNRD1,FLOT1,KIAA1949,HCG9,DDR1,DPCR1,GTF2H4,SFTA2
256979	SUNC1	chr7:47993270-48035241	rs7797657	0.01075	0.09675	39	39	9	41971
25884	CHRDL2	chr11:74085121-74119834	rs1433771	0.009683	0.09683	23	23	10	34713
112936	VPS26B	chr11:133599770-133622896	rs1259022	0.01212	0.09696	12	12	8	23126
124925	SEZ6	chr17:24306072-24357207	rs11651505	0.01616	0.09696	19	19	6	51135
10376	TUBA1B	chr12:47807832-47811571	rs2753	0.09696	0.09696	4	4	1	3739	LMBR1L,DHH,TUBA1A
[truncated: 14,900 more rows]

## Sheet: Sheet2
Classifications	Pathway ID	Pathway Name	C	O	E	R	rawP	adjP	Gene
Environmental Information Processing	hsa04310	Wnt signaling pathway	150	19	2.74	6.94	4.41e-11	3.26e-09	23291 387 6932 4041 1460 324 4772 5663 7482 5515 4088 83439 54361 6424 8312 6500 7473 51384 1487
Cellular Processes	hsa04510	Focal adhesion	200	18	3.65	4.93	3.51e-08	8.58e-07	56034 387 207 7148 1301 7059 7422 5501 7791 1101 7408 998 5728 3673 81 596 3672 3381
Environmental Information Processing	hsa04350	TGF-beta signaling pathway	84	11	1.53	7.18	3.86e-07	5.71e-06	4088 5515 353500 387 659 655 6500 8200 657 7059 6667
Infectious diseases: Bacterial	hsa05150	Staphylococcus aureus infection	55	9	1	8.97	6.44e-07	6.81e-06	3123 3113 4153 3117 3119 3426 3109 629 3115
Cancers: Specific types	hsa05217	Basal cell carcinoma	55	9	1	8.97	6.44e-07	6.81e-06	83439 54361 8312 5727 324 6932 7473 51384 7482
Environmental Information Processing	hsa04340	Hedgehog signaling pathway	56	9	1.02	8.81	7.55e-07	6.98e-06	353500 23291 54361 655 3549 5727 7473 51384 7482
Immune diseases	hsa05323	Rheumatoid arthritis	91	11	1.66	6.62	8.77e-07	7.21e-06	3123 3113 10312 3117 3119 1435 4050 3109 7422 8792 3115
Immune diseases	hsa04940	Type I diabetes mellitus	43	8	0.78	10.2	9.79e-07	7.24e-06	3123 3113 2572 3329 3117 3119 3115 3109
Cardiovascular diseases	hsa05416	Viral myocarditis	70	9	1.28	7.05	5.16e-06	3.47e-05	3123 3113 3117 3119 3109 57644 3115 1605 4629
Cancers: Specific types	hsa05210	Colorectal cancer	62	8	1.13	7.07	1.68e-05	8.88e-05	4088 6932 596 83439 324 387 207 8312
Endocrine system	hsa04916	Melanogenesis	101	10	1.84	5.43	1.67e-05	8.88e-05	83439 54361 90993 112 6932 7473 51384 1638 3815 7482
Immune diseases	hsa05310	Asthma	30	6	0.55	10.96	1.48e-05	8.88e-05	3123 3113 3117 3119 3115 3109
Infectious diseases: Parasitic	hsa05145	Toxoplasmosis	132	11	2.41	4.57	3.27e-05	0.0001	3123 10105 3113 7189 207 3117 3119 3109 596 5970 3115
Cellular Processes	hsa04145	Phagosome	153	12	2.79	4.3	2.66e-05	0.0001	3123 3113 4153 9902 10312 3117 3119 3673 3109 5868 7059 3115
Environmental Information Processing	hsa04060	Cytokine-cytokine receptor interaction	265	16	4.84	3.31	3.47e-05	0.0001	56034 1230 659 6368 655 1435 5618 4050 4982 8200 7173 657 10663 7422 3815 8792
Nervous system	hsa04722	Neurotrophin signaling pathway	127	11	2.32	4.75	2.28e-05	0.0001	10019 7189 627 387 6272 207 998 596 5663 5970 9252
Cellular Processes	hsa04520	Adherens junction	73	8	1.33	6.01	5.61e-05	0.0002	4088 83439 387 10580 998 81 1460 6932
Immune diseases	hsa05330	Allograft rejection	37	6	0.68	8.89	5.2e-05	0.0002	3123 3113 3117 3119 3115 3109
Infectious diseases: Parasitic	hsa05140	Leishmaniasis	72	8	1.31	6.09	5.08e-05	0.0002	3123 3113 7189 3117 3119 3109 5970 3115
Immune diseases	hsa05320	Autoimmune thyroid disease	52	7	0.95	7.38	4.3e-05	0.0002	3123 3113 7173 3117 3119 3115 3109
Immune diseases	hsa05332	Graft-versus-host disease	41	6	0.75	8.02	9.45e-05	0.0003	3123 3113 3117 3119 3115 3109
Cellular Processes	hsa04144	Endocytosis	201	13	3.67	3.54	9.25e-05	0.0003	4088 7189 51160 387 998 9101 5868 382 93343 3815 2066 84612 84364
Environmental Information Processing	hsa04512	ECM-receptor interaction	85	8	1.55	5.16	0.0002	0.0005	1101 1301 7059 3672 1605 3673 7148 3381
Cancers: Specific types	hsa05215	Prostate cancer	89	8	1.62	4.93	0.0002	0.0005	90993 6932 596 83439 56034 207 5728 5970
Immune system	hsa04672	Intestinal immune network for IgA production	48	6	0.88	6.85	0.0002	0.0005	3123 3113 3117 3119 3115 3109
Cellular Processes	hsa04114	Oocyte meiosis	112	9	2.04	4.4	0.0002	0.0005	245711 5515 64682 23291 9232 6500 112 5501 9700
Cellular Processes	hsa04530	Tight junction	132	10	2.41	4.15	0.0002	0.0005	5515 387 207 998 5728 81 1460 57644 84612 4629
Cardiovascular diseases	hsa05412	Arrhythmogenic right ventricular cardiomyopathy (ARVC)	74	7	1.35	5.18	0.0004	0.001	81 6932 83439 784 3672 1605 3673
Cancers: Specific types	hsa05213	Endometrial cancer	52	6	0.95	6.32	0.0004	0.001	6932 83439 324 207 5728 8312
Immune system	hsa04612	Antigen processing and presentation	76	7	1.39	5.05	0.0005	0.0011	3123 3113 3117 3119 3115 8625 3109
Cellular Processes	hsa04110	Cell cycle	124	9	2.26	3.98	0.0005	0.0011	4088 64682 993 9184 9232 8379 6500 4176 9700
Genetic Information Processing	hsa03013	RNA transport	151	10	2.76	3.63	0.0005	0.0011	253314 4686 8892 8890 8086 10460 23165 100101267 7341 79760
Immune system	hsa04062	Chemokine signaling pathway	189	11	3.45	3.19	0.0008	0.0017	387 1230 207 6368 998 2793 2788 2782 112 10663 5970
Cancers: Specific types	hsa05222	Small cell lung cancer	85	7	1.55	4.51	0.0009	0.0019	596 7189 7185 207 5728 5970 3673
Excretory system	hsa04962	Vasopressin-regulated water reabsorption	44	5	0.8	6.23	0.0012	0.0023	90993 112 5868 4905 361
Metabolism	hsa00310	Lysine degradation	44	5	0.8	6.23	0.0012	0.0023	217 83852 10919 10157 1892
Genetic Information Processing	hsa03050	Proteasome	44	5	0.8	6.23	0.0012	0.0023	5692 5719 7979 5686 23198
Cellular Processes	hsa04810	Regulation of actin cytoskeleton	213	11	3.89	2.83	0.002	0.0037	2147 56034 85464 387 998 3673 81 324 3672 5501 1073
Development	hsa04380	Osteoclast differentiation	128	8	2.34	3.42	0.0025	0.0045	7189 207 1435 2354 4982 5970 4772 8792
Environmental Information Processing	hsa04514	Cell adhesion molecules (CAMs)	133	8	2.43	3.3	0.0032	0.0056	3123 3113 8506 5788 3117 3119 3109 3115
Cancers: Specific types	hsa05221	Acute myeloid leukemia	57	5	1.04	4.81	0.0038	0.0065	6932 83439 207 3815 5970
Endocrine system	hsa04914	Progesterone-mediated oocyte maturation	86	6	1.57	3.82	0.005	0.0084	112 245711 64682 993 207 8379
Circulatory system	hsa04270	Vascular smooth muscle contraction	116	7	2.12	3.31	0.0055	0.0088	112 10266 387 5501 3778 135 4629
Immune system	hsa04640	Hematopoietic cell lineage	88	6	1.61	3.74	0.0055	0.0088	3123 7173 3672 3815 1435 3673

## Sheet: Sheet3
Cancers: Specific types
Cancers: Specific types
Cancers: Specific types
Cancers: Specific types
Cancers: Specific types
Cancers: Specific types
Cardiovascular diseases
Cardiovascular diseases
Cellular Processes
Cellular Processes
Cellular Processes
Cellular Processes
Cellular Processes
Cellular Processes
Cellular Processes
Cellular Processes
Circulatory system
Development
Endocrine system
Endocrine system
Environmental Information Processing
Environmental Information Processing
Environmental Information Processing
Environmental Information Processing
Environmental Information Processing
Environmental Information Processing
Excretory system
Genetic Information Processing
Genetic Information Processing
Immune diseases
Immune diseases
Immune diseases
Immune diseases
Immune diseases
Immune diseases
Immune system
Immune system
Immune system
Immune system
Infectious diseases: Bacterial
Infectious diseases: Parasitic
Infectious diseases: Parasitic
Metabolism
Nervous system
