# Supplementary material for: Multiple analyses of large-scale genome-wide association study highlight new risk pathways in lumbar spine bone mineral density
Source: Oncotarget. 2016 Apr 23;7(21):31429–39. doi: 10.18632/oncotarget.8948 (PMC5058768; doi:10.18632/oncotarget.8948)
Supplement: Supplementary file 4 [file oncotarget-07-31429-s004.xls]

## Sheet: plink.set
Supplementary Table 3，All p-values of individual gene from PLINK
SET	NSNP	POS	KB	P1	P2
C6orf97	163	chr6:151857787..151983887	126.1	1.109e-20	0
GPR177	256	chr1:68339164..68468802	129.6	5.192e-11	0
TNFRSF11B	67	chr8:120006922..120033464	26.54	3.94e-14	0
SP7	1	chr12:52014222..52014222	0	3.973e-12	3.997e-12
ESPL1	15	chr12:51948364..51973654	25.29	3.305e-10	1.562e-09
AAAS	1	chr12:52001135..52001135	0	1.852e-09	1.858e-09
HOXC6	6	chr12:52700427..52707743	7.316	1.434e-10	2.01e-09
SAPS3	80	chr11:67987816..68139167	151.4	2.008e-11	3.957e-09
HOXC5	1	chr12:52714278..52714278	0	8.002e-09	8.024e-09
HOXC4	11	chr12:52700427..52729985	29.56	4.629e-09	3.3e-08
GPATCH1	42	chr19:38264237..38312737	48.5	4.061e-08	1.442e-07
SHFM1	24	chr7:96156511..96176536	20.02	9.301e-09	4.864e-07
KIAA1267	229	chr17:41463947..41604976	141	1.757e-07	5.756e-07
JAG1	49	chr20:10566574..10598712	32.14	1.942e-08	5.837e-07
MAPT	170	chr17:41329294..41461242	131.9	9.244e-08	6.475e-07
GALNT3	26	chr2:166313256..166357697	44.44	1.513e-07	7.364e-07
ASB16	5	chr17:39603872..39611956	8.084	8.577e-07	7.559e-07
HOXC9	2	chr12:52680764..52681349	0.585	8.247e-07	8.433e-07
NSF	32	chr17:42142496..42187100	44.6	4.975e-07	3.001e-06
IMP5	11	chr17:41278420..41279999	1.579	1.398e-07	3.125e-06
MEPE	23	chr4:88973705..88986966	13.26	4.635e-08	3.369e-06
PLEKHM1	8	chr17:40869224..40902636	33.41	1.02e-06	4.602e-06
CRHR1	43	chr17:41225048..41268567	43.52	2.025e-07	5.754e-06
PDXDC1	13	chr16:14990366..15038577	48.21	3.291e-07	6.017e-06
C18orf21	3	chr18:31806596..31811464	4.868	1.227e-05	1.228e-05
ATF7	62	chr12:52192699..52303914	111.2	1.295e-06	1.26e-05
C17orf65	5	chr17:39609537..39617114	7.577	1.397e-05	1.524e-05
WNT16	12	chr7:120752888..120766325	13.44	1.007e-08	1.594e-05
FAM3C	28	chr7:120778073..120820357	42.28	4.279e-07	1.836e-05
LRP5	75	chr11:67838979..67972530	133.6	1.542e-07	2.027e-05
RPS6KA5	124	chr14:90408626..90594721	186.1	9.808e-07	2.185e-05
MFSD5	3	chr12:51932152..51933640	1.488	2.251e-05	2.277e-05
C12orf23	8	chr12:105874506..105891569	17.06	8.466e-06	2.398e-05
KIAA0652	10	chr11:46597079..46651990	54.91	2.116e-05	2.437e-05
ZNF408	1	chr11:46680179..46680179	0	4.504e-05	4.506e-05
TMUB2	3	chr17:39620968..39624543	3.575	4.973e-05	5.004e-05
C17orf53	11	chr17:39575299..39595087	19.79	1.91e-05	5.794e-05
AMBRA1	36	chr11:46379262..46553250	174	3.382e-05	6.15e-05
DGKZ	8	chr11:46312508..46356114	43.61	5.681e-05	0.00013
PHOSPHO1	2	chr17:44658455..44662273	3.818	0.0001412	0.0001413
FNDC4	3	chr2:27568711..27569998	1.287	0.0001477	0.0001479
NTAN1	12	chr16:15039463..15055289	15.83	1.112e-06	0.0001585
NRBP1	5	chr2:27505657..27516920	11.26	0.0001632	0.0001633
DDN	2	chr12:47675587..47676944	1.357	0.0001056	0.0001741
P15RS	37	chr18:31824609..31901252	76.64	6.352e-05	0.0001855
TRAF1	32	chr9:122704840..122727655	22.82	4.25e-05	0.0002307
MGP	1	chr12:14926348..14926348	0	0.0002713	0.0002713
NME4	5	chr16:388173..390310	2.137	0.0003312	0.0002788
TXLNB	35	chr6:139604133..139654710	50.58	0.000199	0.0003063
ESR1	440	chr6:152054432..152465598	411.2	6.34e-08	0.0003076
ZNF513	1	chr2:27453743..27453743	0	0.0003156	0.0003157
TNFRSF11A	77	chr18:58144433..58202179	57.75	3.591e-05	0.0003163
IFT172	12	chr2:27520801..27565912	45.11	0.000155	0.000323
SNX17	1	chr2:27449260..27449260	0	0.0003427	0.0003428
FAM125A	3	chr19:17392450..17395898	3.448	0.0001491	0.000353
C11orf49	95	chr11:46914875..47142256	227.4	0.000147	0.000356
PTCH1	17	chr9:97247123..97306191	59.07	0.0001311	0.0003564
ART4	16	chr12:14873619..14885926	12.31	0.0001783	0.000357
GTF3C2	8	chr2:27404471..27432735	28.26	0.0003088	0.000363
CRELD2	8	chr22:48699442..48706947	7.505	0.0003033	0.000373
MTIF2	21	chr2:55323323..55348408	25.09	0.0005958	0.0003974
RELA	5	chr11:65179167..65186512	7.345	1.397e-05	0.0004249
UBTF	5	chr17:39638563..39649988	11.43	7.558e-05	0.0004337
TRIM54	5	chr2:27362214..27382196	19.98	0.0005237	0.0005345
C11orf30	50	chr11:75839037..75939776	100.7	0.0003529	0.0005374
SLBP	6	chr4:1664607..1682211	17.6	0.0005338	0.000544
WNT3	47	chr17:42198305..42246300	47.99	1.307e-05	0.0005467
ZBED4	46	chr22:48635681..48668990	33.31	0.000538	0.0005557
ARFGAP2	5	chr11:47143000..47153558	10.56	0.0002139	0.00059
UNC84B	12	chr22:37460910..37480489	19.58	0.0006	0.0006087
ERP27	41	chr12:14961029..14981859	20.83	0.0004207	0.0006792
CCDC121	1	chr2:27704624..27704624	0	0.0007128	0.0007129
TOMM22	4	chr22:37409910..37410584	0.674	0.0007366	0.0007351
LRP4	30	chr11:46838530..46895603	57.07	0.0003972	0.0007554
MPV17	5	chr2:27387123..27397789	10.67	0.000529	0.0007574
PACSIN3	5	chr11:47158500..47162658	4.158	0.0003869	0.0007985
CKB	2	chr14:103056008..103056893	0.885	0.0009857	0.0008403
ALG12	9	chr22:48683439..48689534	6.095	0.0008149	0.0008407
NFATC1	113	chr18:75259213..75389794	130.6	0.0001231	0.0009132
GPR4	2	chr19:50785051..50787491	2.44	0.00093	0.0009334
PPM1G	8	chr2:27457783..27484695	26.91	0.0002499	0.0009457
PUSL1	1	chr1:1235867..1235867	0	0.00096	0.0009601
C7orf58	282	chr7:120416462..120723242	306.8	6.076e-05	0.0009859
DECR2	6	chr16:395498..401763	6.265	0.0009392	0.001001
CKAP5	42	chr11:46724617..46821281	96.66	0.0004975	0.001013
MLXIP	19	chr12:121176863..121194469	17.61	0.0005815	0.001083
AKAP11	40	chr13:41746853..41794099	47.25	0.000333	0.001087
ACTN4	63	chr19:43830788..43907012	76.22	0.001008	0.001133
C7orf27	8	chr7:2544217..2560864	16.65	0.0005161	0.001186
CCDC54	2	chr3:108579237..108580036	0.799	0.002025	0.0012
DDX17	8	chr22:37209886..37231040	21.15	0.0004152	0.001214
MOV10	14	chr1:113018834..113044571	25.74	0.0004829	0.001218
FUT2	14	chr19:53891616..53900822	9.206	0.001167	0.001259
NBPF3	31	chr1:21641599..21677635	36.04	0.0007735	0.001266
NOP5/NOP58	12	chr2:202840182..202876480	36.3	0.0009429	0.001319
SLC25A16	31	chr10:69912471..69957358	44.89	9.002e-05	0.00132
C5orf33	19	chr5:36229764..36274044	44.28	0.0007627	0.00141
KCNK7	1	chr11:65118341..65118341	0	0.001416	0.001416
HDAC5	23	chr17:39509996..39553696	43.7	0.001161	0.001438
TRAF6	12	chr11:36470362..36487673	17.31	0.0008496	0.001441
HMX2	1	chr10:124900067..124900067	0	0.001457	0.001457
GPN1	16	chr2:27705422..27726919	21.5	0.000797	0.00146
OVOL1	5	chr11:65313297..65318044	4.747	0.0002497	0.001471
GTPBP1	12	chr22:37434114..37455020	20.91	0.0009905	0.001483
JOSD1	4	chr22:37412120..37425644	13.52	0.0009551	0.001497
SIPA1	2	chr11:65165513..65168611	3.098	0.0001455	0.001497
CBY1	16	chr22:37383834..37399456	15.62	0.001423	0.001567
TUBG2	6	chr17:38065307..38072225	6.918	0.001653	0.001593
USP1	10	chr1:62678481..62689384	10.9	0.001634	0.001634
UAP1	19	chr1:160802130..160834806	32.68	0.001399	0.001639
EIF2B4	3	chr2:27441228..27445927	4.699	0.00058	0.001675
GCKR	15	chr2:27575475..27596927	21.45	0.0004578	0.001688
DOCK7	92	chr1:62694010..62918027	224	0.001377	0.001738
REEP5	44	chr5:112240050..112284713	44.66	0.0009928	0.002001
UBA7	1	chr3:49822627..49822627	0	0.002053	0.002053
MTL5	23	chr11:68232587..68271815	39.23	0.002083	0.002117
EN1	1	chr2:119318342..119318342	0	0.00218	0.00218
BCL7A	20	chr12:120946869..120979228	32.36	0.0009208	0.002277
VASP	13	chr19:50704855..50721994	17.14	0.000571	0.002375
DDX6	24	chr11:118124047..118166142	42.09	0.002092	0.002392
TTLL5	195	chr14:75197558..75486676	289.1	0.002142	0.002405
RND1	6	chr12:47538768..47543869	5.101	0.002302	0.002413
BUB3	7	chr10:124903986..124913074	9.088	0.001796	0.002424
HLA-DRB1	2	chr6:32657227..32657379	0.152	0.003738	0.00245
EZH1	7	chr17:38106367..38149603	43.24	0.002447	0.00249
COASY	3	chr17:37968330..37970046	1.716	0.002523	0.002518
TMEM38B	73	chr9:107496709..107576893	80.18	0.00206	0.002521
APEH	4	chr3:49687301..49694733	7.432	0.002373	0.002628
BRD1	27	chr22:48555161..48602758	47.6	0.002219	0.002692
ARV1	6	chr1:229181834..229201490	19.66	0.003009	0.002756
RHPN2	59	chr19:38161417..38246507	85.09	0.0001617	0.002836
PSMC3IP	2	chr17:37979182..37981755	2.573	0.00285	0.00285
CYB561D1	3	chr1:109839361..109842203	2.842	0.00313	0.002968
LRCH1	252	chr13:46026602..46213370	186.8	0.0006877	0.003028
FGF21	2	chr19:53951341..53952440	1.099	0.005148	0.003049
CNTNAP1	11	chr17:38089175..38103368	14.19	0.002653	0.003058
ZNF714	28	chr19:21063088..21099553	36.47	0.003915	0.003098
EFCAB5	68	chr17:25292926..25455324	162.4	0.001782	0.003122
DMC1	15	chr22:37248840..37294029	45.19	0.0007279	0.003125
PRKAG1	3	chr12:47685129..47694707	9.578	0.003059	0.003144
CTBP1	24	chr4:1199174..1227014	27.84	0.002071	0.003174
ZNF430	18	chr19:20995392..21033377	37.98	0.004082	0.003311
SRP19	13	chr5:112225267..112231463	6.196	0.0008832	0.00343
PCBP2	13	chr12:52133740..52160111	26.37	0.002233	0.003492
RBP4	8	chr10:95342163..95349303	7.14	0.001736	0.003539
CEP57	49	chr11:95165765..95205488	39.72	0.003117	0.003582
BSN	48	chr3:49572017..49683506	111.5	0.003265	0.00365
FLJ11506	36	chr15:65280640..65333498	52.86	0.001832	0.003717
FABP1	7	chr2:88203873..88207561	3.688	0.003465	0.003754
ZBTB2	9	chr6:151727287..151748356	21.07	0.004566	0.003785
CDC42	30	chr1:22252115..22290130	38.02	0.001574	0.003844
FAM130A2	84	chr2:166137627..166244164	106.5	0.0004373	0.003879
F2	21	chr11:46698071..46717489	19.42	0.001675	0.003889
SUSD4	13	chr1:221495192..221599775	104.6	0.001566	0.003893
MACF1	205	chr1:39321204..39725332	404.1	0.0001218	0.003894
DHH	2	chr12:47771640..47772486	0.846	0.006555	0.00394
VPS28	2	chr8:145620589..145623814	3.225	0.00276	0.003947
ZNF652	39	chr17:44728416..44791811	63.4	0.002005	0.003994
VPS18	1	chr15:38982738..38982738	0	0.004007	0.004007
C2orf16	4	chr2:27654922..27656309	1.387	0.002976	0.004009
G6PC	10	chr17:38309771..38318263	8.492	0.004301	0.004021
SLC4A1AP	5	chr2:27740538..27769163	28.62	0.003277	0.004059
SPAG5	2	chr17:23930054..23936823	6.769	0.00581	0.004105
NEK9	18	chr14:74629716..74662905	33.19	0.003675	0.004145
CAD	27	chr2:27294806..27319872	25.07	0.002533	0.004224
ARHGAP27	13	chr17:40828104..40857225	29.12	0.0007815	0.004409
TENC1	12	chr12:51728663..51744160	15.5	0.002287	0.004442
AMT	4	chr3:49430334..49434256	3.922	0.003111	0.004477
FAM164C	6	chr14:74606122..74614202	8.08	0.003515	0.004543
HEY2	8	chr6:126114546..126123305	8.759	0.003436	0.004546
MLL2	10	chr12:47699753..47729080	29.33	0.002782	0.004848
ACYP1	5	chr14:74589818..74599372	9.554	0.004886	0.004883
GPNMB	24	chr7:23252840..23281072	28.23	0.005145	0.004895
CLIC1	2	chr6:31810689..31812273	1.584	0.005634	0.004935
DAG1	25	chr3:49485935..49547144	61.21	0.003424	0.004975
ZNF655	9	chr7:98994442..99009458	15.02	0.00543	0.005075
TXK	39	chr4:47763540..47828875	65.33	0.001748	0.005084
GPSM3	6	chr6:32269302..32271252	1.95	0.004203	0.005099
MAP3K12	2	chr12:52166920..52168141	1.221	0.005551	0.005231
NEK10	155	chr3:27130722..27307824	177.1	0.002943	0.005385
SSH2	83	chr17:24979666..25280933	301.3	0.003696	0.005489
TCF19	18	chr6:31234769..31239686	4.917	0.004269	0.0055
ZBTB20	514	chr3:115541103..116347261	806.2	0.001244	0.00552
C20orf94	211	chr20:10364440..10551750	187.3	0.001556	0.005561
PODXL2	7	chr3:128834182..128869192	35.01	0.007682	0.005754
WFIKKN1	1	chr16:622567..622567	0	0.005768	0.005768
SUPT3H	493	chr6:44904574..45453226	548.7	0.001092	0.00577
SLC7A6	12	chr16:66860911..66892893	31.98	0.004529	0.005771
TMED10	21	chr14:74669400..74710156	40.76	0.003986	0.005771
SLC5A6	11	chr2:27276109..27286566	10.46	0.003402	0.005902
AXIN1	47	chr16:277679..341210	63.53	0.0003902	0.00596
TCTA	4	chr3:49424642..49428838	4.196	0.005647	0.005968
MLH3	17	chr14:74550390..74583581	33.19	0.006187	0.005986
RYK	73	chr3:135359004..135442436	83.43	0.007355	0.006022
ABTB1	4	chr3:128875420..128880866	5.446	0.007064	0.00603
PPIF	2	chr10:80778488..80784066	5.578	0.006306	0.0062
PARP10	2	chr8:145130974..145131413	0.439	0.006138	0.006284
SPATA20	5	chr17:45980827..45986606	5.779	0.004959	0.006386
CACNB3	5	chr12:47504438..47507889	3.451	0.003732	0.006474
ASXL2	84	chr2:25815828..25953731	137.9	0.003397	0.006511
C2orf70	19	chr2:26644958..26655896	10.94	0.004995	0.006521
BTBD16	121	chr10:124021208..124087417	66.21	0.00134	0.006522
TMEM135	402	chr11:86428787..86711662	282.9	0.001576	0.006527
FOXK2	62	chr17:78072095..78155554	83.46	0.001699	0.006572
CCDC55	27	chr17:25468309..25536104	67.8	0.003249	0.006649
AGPAT1	11	chr6:32244525..32253685	9.16	0.00385	0.006856
POGZ	25	chr1:149642208..149696675	54.47	0.006654	0.006859
FAM76B	23	chr11:95141754..95161601	19.85	0.00745	0.00687
DCDC1	49	chr11:31241374..31347809	106.4	0.004011	0.006895
APC	105	chr5:112072269..112209182	136.9	0.001219	0.006958
PIGL	36	chr17:16067931..16170023	102.1	0.007234	0.006995
PXT1	11	chr6:36469096..36476147	7.051	0.007302	0.007021
MRPL28	2	chr16:359093..359155	0.062	0.008814	0.007097
DUS1L	3	chr17:77609741..77615650	5.909	0.0103	0.007114
HLA-DQA1	4	chr6:32713862..32718235	4.373	0.001529	0.007127
CAPN12	8	chr19:43913135..43926351	13.22	0.009933	0.007332
TPSD1	1	chr16:1247677..1247677	0	0.007501	0.007501
ARHGAP1	6	chr11:46655700..46668430	12.73	0.0004625	0.007612
SETDB2	53	chr13:48917377..48961512	44.13	0.006235	0.007736
USP31	51	chr16:22980334..23067328	86.99	0.002654	0.00776
MOGAT2	13	chr11:75106606..75113956	7.35	0.004382	0.007947
KIF4B	3	chr5:154375351..154377869	2.518	0.006502	0.008023
GAD2	94	chr10:26545828..26631994	86.17	0.005139	0.008043
IDUA	3	chr4:973060..984414	11.35	0.001319	0.008055
MAP3K2	14	chr2:127787473..127811388	23.91	0.002493	0.00807
RNASE2	1	chr14:20493630..20493630	0	0.008093	0.008093
RERE	264	chr1:8335522..8798979	463.5	0.003888	0.008103
MARK3	84	chr14:102921917..103039662	117.7	0.003087	0.008147
ZNF512	23	chr2:27661128..27698105	36.98	0.004932	0.008161
APLNR	5	chr11:56758402..56761153	2.751	0.008325	0.008162
EVI2B	5	chr17:26655096..26664330	9.234	0.008489	0.008272
ZNF431	21	chr19:21117963..21156017	38.05	0.008065	0.008306
LMBR1L	6	chr12:47780292..47787665	7.373	0.008421	0.008377
OSBPL2	42	chr20:60248841..60303075	54.23	0.004163	0.008414
C6orf136	1	chr6:30726885..30726885	0	0.008427	0.008427
SIX5	2	chr19:50960742..50960916	0.174	0.009288	0.008461
WDR42A	18	chr1:158456124..158496880	40.76	0.007372	0.008489
SUPT7L	4	chr2:27727836..27732190	4.354	0.00391	0.008494
CDH18	402	chr5:19509674..20016639	507	0.006681	0.008501
NDUFS8	2	chr11:67554939..67556502	1.563	0.008838	0.00884
ZNF271	12	chr18:31125880..31143430	17.55	0.006678	0.00884
C18orf19	41	chr18:13654222..13712465	58.24	0.004188	0.008851
COL11A1	323	chr1:103114980..103346400	231.4	0.002485	0.008876
FN3K	6	chr17:78287188..78301890	14.7	0.008557	0.008897
FAM26F	2	chr6:116890570..116891490	0.92	0.008442	0.008981
WIPI1	31	chr17:63930824..63963303	32.48	0.00846	0.009056
C1orf43	9	chr1:152446303..152458767	12.46	0.008114	0.009089
ELP2	54	chr18:31964168..32006888	42.72	0.00512	0.009118
ZSWIM7	9	chr17:15820635..15840400	19.77	0.007604	0.009142
ARL11	4	chr13:49101764..49105221	3.457	0.00948	0.009152
RNF5	6	chr6:32254470..32256381	1.911	0.006215	0.009228
PPP2CA	19	chr5:133562471..133587656	25.18	0.007244	0.00927
SUSD5	72	chr3:33167297..33234679	67.38	0.001869	0.009429
IL17RE	14	chr3:9922997..9932898	9.901	0.009511	0.009445
UQCC	61	chr20:33354418..33462681	108.3	0.001756	0.009449
BMP7	141	chr20:55177312..55269435	92.12	0.007034	0.00948
ANP32E	4	chr1:148459074..148470276	11.2	0.0106	0.009591
WFDC8	67	chr20:43614227..43637704	23.48	0.006797	0.009619
CHKA	16	chr11:67577612..67641315	63.7	0.008288	0.009786
MMP24	20	chr20:33282831..33327898	45.07	0.0035	0.00991
LTB	1	chr6:31657535..31657535	0	0.00998	0.00998
OR5AP2	1	chr11:56166179..56166179	0	0.0101	0.0101
GGCX	10	chr2:85630781..85641686	10.9	0.009217	0.01015
GEMIN7	4	chr19:50277546..50286435	8.889	0.008497	0.01022
BTBD8	59	chr1:92319013..92384595	65.58	0.008507	0.01025
RASGRP2	2	chr11:64254177..64267898	13.72	0.01632	0.01026
BOLL	18	chr2:198308975..198355353	46.38	0.01028	0.01032
CD320	12	chr19:8273158..8279176	6.018	0.007676	0.01035
LPAR1	213	chr9:112676174..112838550	162.4	0.006266	0.01046
BCL2L11	31	chr2:111595886..111640101	44.22	0.006569	0.01048
PVRIG	2	chr7:99655132..99656863	1.731	0.01223	0.0105
EIF2B2	3	chr14:74540586..74545824	5.238	0.01057	0.01053
LGR4	62	chr11:27345080..27444568	99.49	0.001508	0.01054
PSMB4	1	chr1:149638762..149638762	0	0.01055	0.01055
CTDSPL2	27	chr15:42506914..42602452	95.54	0.007683	0.01058
DEFB127	8	chr20:86460..87576	1.116	0.01083	0.01081
AMPD2	6	chr1:109966180..109975298	9.118	0.00777	0.01084
PEX19	2	chr1:158513809..158518416	4.607	0.01082	0.01084
PRR6	5	chr17:16186741..16196965	10.22	0.0109	0.01084
ZNF366	88	chr5:71775302..71837986	62.68	0.01493	0.01093
LSM12	9	chr17:39469333..39493964	24.63	0.006237	0.01104
LOC200726	5	chr2:207215800..207221028	5.228	0.007307	0.01108
ZBTB39	4	chr12:55680390..55685282	4.892	0.00922	0.01114
VDAC2	8	chr10:76641850..76660191	18.34	0.007293	0.01117
PRSSL1	6	chr19:638142..642909	4.767	0.01463	0.01119
BDNF	30	chr11:27633617..27692783	59.17	0.0006401	0.01131
CYB5B	44	chr16:68016280..68057232	40.95	0.01134	0.01132
TMEM176B	13	chr7:150119401..150127601	8.2	0.007085	0.01141
ATOX1	1	chr5:151111094..151111094	0	0.01158	0.01158
MTMR15	39	chr15:28984856..29022297	37.44	0.005349	0.01175
OTUD4	10	chr4:146277056..146319097	42.04	0.01659	0.01181
OCIAD1	13	chr4:48529330..48558019	28.69	0.008456	0.01189
ATXN2	31	chr12:110377920..110521383	143.5	0.01099	0.0119
SFRP4	30	chr7:37912873..37921955	9.082	0.003109	0.01198
NF1	125	chr17:26448115..26728128	280	0.008599	0.01199
CBR3	11	chr21:36429371..36440576	11.21	0.009711	0.01215
NPTX2	9	chr7:98087225..98096672	9.447	0.004144	0.01229
CSE1L	38	chr20:47097351..47146470	49.12	0.01236	0.01234
RNF216	143	chr7:5626583..5786972	160.4	0.006944	0.01235
OPA3	31	chr19:50724681..50779347	54.67	0.0039	0.01246
ZNF789	4	chr7:98908820..98919666	10.85	0.01148	0.01257
DCAKD	18	chr17:40456357..40492727	36.37	0.004806	0.01259
ZSWIM1	2	chr20:43944221..43945034	0.813	0.0157	0.01271
ATP5G2	10	chr12:52346006..52356712	10.71	0.01093	0.01275
SH2B3	11	chr12:110333654..110372042	38.39	0.01065	0.0128
SLC25A17	17	chr22:39496081..39545129	49.05	0.01192	0.01286
CLDN14	33	chr21:36755177..36772965	17.79	0.01225	0.01287
PRMT7	45	chr16:66902537..66946282	43.74	0.004534	0.01298
PROC	7	chr2:127892510..127902158	9.648	0.00739	0.01307
TCIRG1	1	chr11:67573512..67573512	0	0.01312	0.01312
RFTN2	42	chr2:198144348..198242953	98.61	0.0123	0.01315
GRINA	1	chr8:145139455..145139455	0	0.0132	0.0132
FH	9	chr1:239733166..239745930	12.76	0.01466	0.01332
ZNF706	4	chr8:102281359..102284804	3.445	0.01433	0.01333
CSNK2B	4	chr6:31742172..31744721	2.549	0.009211	0.01338
MLX	5	chr17:37973000..37977802	4.802	0.009581	0.01344
TPO	178	chr2:1396251..1525334	129.1	0.001781	0.01345
LZTFL1	6	chr3:45846207..45857939	11.73	0.01788	0.0135
ACD	1	chr16:66249169..66249169	0	0.01358	0.01358
PTTG1	5	chr5:159782164..159783632	1.468	0.01236	0.01369
CCL14	19	chr17:31335500..31352655	17.16	0.01153	0.0137
CCL15	19	chr17:31335500..31352655	17.16	0.01153	0.0137
ZNF397OS	15	chr18:31088093..31124013	35.92	0.009904	0.01382
SGCB	10	chr4:52582783..52596909	14.13	0.01699	0.01386
RPL34	3	chr4:109766466..109769197	2.731	0.00788	0.01387
SMUG1	8	chr12:52861725..52867881	6.156	0.01442	0.01411
RHOA	19	chr3:49371755..49423531	51.78	0.007055	0.01419
ENPEP	70	chr4:111617657..111703592	85.94	0.008796	0.01433
HLA-DPA1	25	chr6:33140953..33149164	8.211	0.00369	0.01459
PRRT1	1	chr6:32225949..32225949	0	0.01459	0.01459
CYP2C18	30	chr10:96435599..96485474	49.88	0.009324	0.01471
SLC7A6OS	7	chr16:66892893..66902197	9.304	0.004873	0.01471
UPF1	14	chr19:18805025..18835200	30.18	0.01709	0.01475
FBXL16	4	chr16:686885..694231	7.346	0.01489	0.01483
PRPH	1	chr12:47977834..47977834	0	0.01511	0.01511
ZYX	2	chr7:142789928..142795941	6.013	0.01572	0.01513
ZNF821	13	chr16:70454745..70474559	19.81	0.009522	0.01525
SSTR1	5	chr14:37749224..37751020	1.796	0.02067	0.01543
DNA2	43	chr10:69844713..69901707	56.99	0.001423	0.01565
LMX1B	84	chr9:128416897..128502432	85.53	0.01082	0.01565
FAM110A	10	chr20:762368..774666	12.3	0.008466	0.01569
KIAA0100	6	chr17:23971173..23992089	20.92	0.01539	0.01574
FAM92B	10	chr16:83689594..83702406	12.81	0.006132	0.01575
ZMYM1	4	chr1:35319578..35344004	24.43	0.0164	0.01577
LIN7C	8	chr11:27474246..27483050	8.804	0.007435	0.01579
C16orf87	7	chr16:45396855..45414090	17.23	0.01608	0.01596
TNFSF11	44	chr13:42045671..42080002	34.33	0.01123	0.01599
CD300LF	6	chr17:70202513..70215022	12.51	0.007904	0.01602
CHRNB2	3	chr1:152815145..152817656	2.511	0.01755	0.01604
FOXA2	1	chr20:22510438..22510438	0	0.01605	0.01605
RPS13	2	chr11:17052726..17052787	0.061	0.01651	0.01614
LOC87769	2	chr13:99983002..99983770	0.768	0.01923	0.01618
WDR24	2	chr16:675922..677794	1.872	0.01648	0.0162
SUPT6H	7	chr17:24016494..24037595	21.1	0.01791	0.01636
GSTM4	5	chr1:110000250..110003222	2.972	0.01352	0.01642
RASIP1	7	chr19:53916296..53933788	17.49	0.01581	0.01657
FYCO1	75	chr3:45934519..46010101	75.58	0.008302	0.01661
TGFB1I1	3	chr16:31391123..31396534	5.411	0.01665	0.01688
PIP4K2A	257	chr10:22864422..23036447	172	0.00646	0.01692
TMEM188	8	chr16:48617001..48627273	10.27	0.01267	0.01698
IRF1	15	chr5:131847025..131853741	6.716	0.01633	0.01701
SAP30BP	19	chr17:71175373..71213848	38.48	0.01547	0.01711
CHAD	1	chr17:45900247..45900247	0	0.01742	0.01742
ZDHHC17	86	chr12:75682550..75771281	88.73	0.01917	0.01746
OR5AK2	1	chr11:56513240..56513240	0	0.01749	0.01749
C1orf65	5	chr1:221633890..221634431	0.541	0.01997	0.0175
C2orf28	3	chr2:27292214..27293255	1.041	0.01339	0.01755
SPDYA	13	chr2:28889353..28924309	34.96	0.01527	0.01756
ALDH1A2	150	chr15:56033278..56144147	110.9	0.01521	0.0176
PARD6B	9	chr20:48785887..48802898	17.01	0.007158	0.01766
CCDC46	649	chr17:61063535..61617450	553.9	0.01734	0.01768
C2orf30	27	chr2:53868062..53896306	28.24	0.006265	0.01769
SAMD10	1	chr20:62080114..62080114	0	0.01775	0.01775
OR10W1	1	chr11:57791119..57791119	0	0.01781	0.01781
HSD17B1	4	chr17:37958089..37959799	1.71	0.003656	0.0179
NRG4	51	chr15:74023892..74091697	67.81	0.01844	0.01791
ZNF396	11	chr18:31201178..31207192	6.014	0.02428	0.01791
FLJ45079	4	chr17:73387244..73390436	3.192	0.01875	0.01795
CCDC23	4	chr1:43049899..43054315	4.416	0.02514	0.01805
CORO6	2	chr17:24966012..24969465	3.453	0.01828	0.01808
C20orf20	2	chr20:60899589..60901948	2.359	0.01157	0.01811
ARMC5	1	chr16:31383959..31383959	0	0.01815	0.01815
ZBTB25	7	chr14:64029065..64039095	10.03	0.01365	0.01823
ANKRD13B	3	chr17:24946401..24959814	13.41	0.02043	0.01829
EPDR1	47	chr7:37927360..37958048	30.69	0.00443	0.0183
TRIM41	5	chr5:180583350..180594586	11.24	0.01803	0.01843
EVI2A	5	chr17:26668978..26672034	3.056	0.01314	0.01864
PIGN	173	chr18:57865771..58004831	139.1	0.0005555	0.01867
CAPZA1	29	chr1:112964565..113015620	51.05	0.01163	0.01871
C6orf27	4	chr6:31841629..31850569	8.94	0.02007	0.01879
AOF1	58	chr6:18265947..18331388	65.44	0.02075	0.01898
FAM53C	11	chr5:137702526..137712631	10.11	0.01562	0.01899
NEK8	4	chr17:24084672..24090043	5.371	0.01606	0.01901
RTN2	6	chr19:50683476..50690186	6.71	0.002812	0.01906
NFE2	1	chr12:52973499..52973499	0	0.01907	0.01907
POLDIP2	4	chr17:23698840..23708308	9.468	0.02096	0.01909
ITGA2	221	chr5:52323381..52426284	102.9	0.009662	0.01916
ZNF426	6	chr19:9507540..9507898	0.358	0.01955	0.01916
ALDH3B1	8	chr11:67540854..67551929	11.07	0.01623	0.01917
CLIP2	47	chr7:73347656..73457960	110.3	0.01102	0.01918
C16orf59	1	chr16:2452524..2452524	0	0.01925	0.01925
KRT13	5	chr17:36910863..36915215	4.352	0.02977	0.01926
PROCA1	2	chr17:24056954..24059462	2.508	0.0193	0.0193
TLCD1	1	chr17:24076485..24076485	0	0.0193	0.0193
CLDN12	20	chr7:89870868..89882881	12.01	0.02411	0.01936
PPT2	4	chr6:32231617..32235455	3.838	0.007207	0.01948
CYP2S1	12	chr19:46391726..46404264	12.54	0.01422	0.0195
ZFPL1	1	chr11:64608997..64608997	0	0.01954	0.01954
C1orf151	21	chr1:19797249..19826601	29.35	0.008906	0.01971
FLJ21511	36	chr4:48683207..48758629	75.42	0.01858	0.01971
UHMK1	21	chr1:160735328..160759747	24.42	0.02177	0.01971
IZUMO1	14	chr19:53936032..53941700	5.668	0.01886	0.01973
NICN1	3	chr3:49435354..49438291	2.937	0.0268	0.01978
ZNF24	12	chr18:31169921..31178408	8.487	0.02048	0.01997
GPR175	2	chr3:128775478..128777774	2.296	0.02034	0.02001
SEMA3D	67	chr7:84462860..84588242	125.4	0.006582	0.02001
AGER	6	chr6:32257794..32259972	2.178	0.006918	0.02003
DKFZp761E198	2	chr11:65303433..65303909	0.476	0.02089	0.02012
FLJ25006	1	chr17:23960735..23960735	0	0.02031	0.02031
CASC4	17	chr15:42370178..42491945	121.8	0.01553	0.02036
RSPO1	12	chr1:37849654..37870623	20.97	0.01411	0.02038
CKM	7	chr19:50501875..50517466	15.59	0.02486	0.02039
CHAF1A	22	chr19:4354017..4394046	40.03	0.01532	0.0204
C9orf131	4	chr9:35031604..35035693	4.089	0.02574	0.02042
C15orf38	7	chr15:88245643..88255761	10.12	0.02928	0.02056
DMWD	6	chr19:50978554..50986350	7.796	0.01238	0.02058
GJB2	2	chr13:19660956..19663831	2.875	0.02718	0.02074
RSAD1	6	chr17:45911628..45918233	6.605	0.01302	0.02074
CNN1	3	chr19:11512810..11517995	5.185	0.0286	0.02087
PSMA5	15	chr1:109750531..109769933	19.4	0.01253	0.021
SMAD3	174	chr15:65146937..65273901	127	0.004473	0.02103
TMIGD2	3	chr19:4243597..4252845	9.248	0.03551	0.02129
ATP6V1A	30	chr3:114950467..115012901	62.43	0.02089	0.02138
DIABLO	9	chr12:121258773..121274030	15.26	0.02414	0.02142
COPS8	6	chr2:237659158..237671911	12.75	0.01664	0.02144
ZNF268	22	chr12:132268173..132288869	20.7	0.01947	0.02144
FN3KRP	6	chr17:78269027..78278944	9.917	0.02482	0.02152
TNXB	52	chr6:32117354..32184477	67.12	0.0103	0.02163
PELP1	14	chr17:4521500..4551949	30.45	0.024	0.02164
ZFYVE26	84	chr14:67283166..67352673	69.51	0.01413	0.02168
DLX6	1	chr7:96475957..96475957	0	0.0217	0.0217
ERCC2	24	chr19:50546759..50563876	17.12	0.009241	0.02172
JMJD1B	42	chr5:137717111..137800195	83.08	0.02055	0.02175
CFL2	1	chr14:34251537..34251537	0	0.02176	0.02176
ELP4	101	chr11:31491160..31758933	267.8	0.01725	0.02178
IQCH	137	chr15:65334355..65576557	242.2	0.01541	0.02178
SLC39A4	8	chr8:145610128..145612919	2.791	0.009845	0.02181
CCDC103	4	chr17:40332718..40335118	2.4	0.0248	0.02182
NTS	4	chr12:84793983..84800478	6.495	0.03369	0.02183
OR51B4	2	chr11:5279313..5279647	0.334	0.02207	0.0219
RPL30	3	chr8:99124398..99126702	2.304	0.02104	0.0219
TEC	155	chr4:47832992..47966460	133.5	0.01045	0.02198
C12orf50	45	chr12:86898390..86946087	47.7	0.01775	0.02209
MCM2	6	chr3:128806520..128820832	14.31	0.01822	0.02217
FAM134C	14	chr17:37985123..38013760	28.64	0.008825	0.02228
TTC14	3	chr3:181802675..181808448	5.773	0.01968	0.02232
OR10H4	3	chr19:15921021..15921248	0.227	0.02203	0.02247
DOK1	1	chr2:74636327..74636327	0	0.02252	0.02252
MESP2	1	chr15:88122043..88122043	0	0.02261	0.02261
TNPO3	56	chr7:128384823..128481232	96.41	0.02022	0.02263
CDC42BPG	17	chr11:64348255..64368119	19.86	0.01331	0.02272
TRIB2	28	chr2:12780356..12799229	18.87	0.01986	0.02274
TRIM31	29	chr6:30178911..30188475	9.564	0.0169	0.02274
UBAP2L	29	chr1:152462377..152509739	47.36	0.01111	0.0228
GNPTG	3	chr16:1344727..1347094	2.367	0.03187	0.02298
RPS11	4	chr19:54691692..54694419	2.727	0.03118	0.02298
MMP17	21	chr12:130880345..130901545	21.2	0.01218	0.02302
NKX3-2	1	chr4:13151772..13151772	0	0.02331	0.02331
FMO4	21	chr1:169550467..169576243	25.78	0.0248	0.0234
RNF123	13	chr3:49706865..49733768	26.9	0.01478	0.02349
SLC30A10	4	chr1:218154670..218164952	10.28	0.009727	0.02353
CDC42SE1	4	chr1:149293439..149298291	4.852	0.02045	0.02359
ZIC1	1	chr3:148616722..148616722	0	0.02394	0.02394
C20orf111	20	chr20:42258901..42272126	13.22	0.01351	0.02395
TCEB3B	2	chr18:42814427..42814873	0.446	0.02534	0.02398
RFXANK	3	chr19:19164802..19171527	6.725	0.02395	0.024
HMGB4	3	chr1:34100169..34102654	2.485	0.0111	0.02401
RHBDD2	4	chr7:75347388..75350998	3.61	0.02538	0.02424
OR8U1	6	chr11:55899732..55900553	0.821	0.02183	0.02425
PHF11	31	chr13:48971564..49000811	29.25	0.01657	0.02426
CEP110	68	chr9:122890591..122978819	88.23	0.01291	0.02429
UBE2C	1	chr20:43875733..43875733	0	0.02432	0.02432
HERC1	155	chr15:61688699..61911938	223.2	0.01463	0.02446
NEUROG1	1	chr5:134897875..134897875	0	0.02453	0.02453
THBS3	2	chr1:153439003..153442516	3.513	0.02462	0.02453
KIAA1468	115	chr18:58006271..58123023	116.8	0.003961	0.02457
C6orf10	213	chr6:32368537..32447625	79.09	0.009098	0.02458
OR2K2	1	chr9:113130100..113130100	0	0.02461	0.02461
LEKR1	198	chr3:158027278..158244416	217.1	0.002566	0.02462
ZNF768	1	chr16:30444419..30444419	0	0.02462	0.02462
ALPL	102	chr1:21709521..21777161	67.64	0.005351	0.02469
FGF1	111	chr5:141953533..142045508	91.97	0.01759	0.02471
NCOR1	73	chr17:15876995..16058084	181.1	0.02602	0.02479
MRPS9	77	chr2:105021148..105082698	61.55	0.01832	0.02481
VTN	3	chr17:23718610..23719959	1.349	0.03234	0.02482
IFT52	28	chr20:41653245..41708913	55.67	0.02183	0.02484
OR7G1	5	chr19:9086685..9087192	0.507	0.03463	0.0249
TRIM26	52	chr6:30260346..30288225	27.88	0.01071	0.02502
PYDC1	1	chr16:31135409..31135409	0	0.02504	0.02504
HSPD1	8	chr2:198060538..198071096	10.56	0.02449	0.02511
MBTD1	56	chr17:46613090..46689788	76.7	0.01951	0.02525
POU5F1	19	chr6:31240628..31245144	4.516	0.01449	0.02534
EGFL8	2	chr6:32240568..32242488	1.92	0.02463	0.02535
EVI5	202	chr1:92747183..93030265	283.1	0.02103	0.02559
IMP4	2	chr2:130819008..130820105	1.097	0.03688	0.02559
CASP14	3	chr19:15024693..15027678	2.985	0.02613	0.0256
NPNT	59	chr4:107038041..107111659	73.62	0.02329	0.02571
CALM2	13	chr2:47242291..47255568	13.28	0.02274	0.02581
OR1F1	2	chr16:3194471..3194973	0.502	0.02612	0.02602
MUC1	1	chr1:153428691..153428691	0	0.02603	0.02603
KRT19	2	chr17:36934461..36935558	1.097	0.02619	0.02619
SGIP1	376	chr1:66772691..66982406	209.7	0.01025	0.02634
MOBKL3	6	chr2:198103344..198125104	21.76	0.02847	0.02638
STAP2	5	chr19:4276433..4286869	10.44	0.02763	0.02644
SIRT3	34	chr11:205364..223067	17.7	0.0218	0.02649
VPS33A	8	chr12:121286263..121316653	30.39	0.03053	0.02652
C7orf54	5	chr7:127425052..127426650	1.598	0.01291	0.02656
TP53INP2	4	chr20:32756438..32758606	2.168	0.02642	0.02659
POMT1	27	chr9:133371932..133388662	16.73	0.02597	0.02661
PLEC1	23	chr8:145062516..145119175	56.66	0.02542	0.02664
TP53INP1	15	chr8:96007598..96029687	22.09	0.01602	0.02669
SPC24	8	chr19:11119431..11126408	6.977	0.02627	0.02678
C1orf194	1	chr1:109452724..109452724	0	0.02683	0.02683
KRT15	5	chr17:36923624..36928167	4.543	0.0279	0.02685
GLB1	75	chr3:33013187..33113553	100.4	0.02415	0.02702
CCL23	3	chr17:31364397..31369075	4.678	0.01157	0.02703
TAF2	106	chr8:120813530..120914216	100.7	0.02138	0.02711
TAC3	4	chr12:55692711..55695506	2.795	0.01812	0.02714
NMT1	42	chr17:40495626..40541346	45.72	0.01555	0.02719
OR4K15	6	chr14:19513783..19514447	0.664	0.02746	0.02732
SOX30	23	chr5:156985304..157011053	25.75	0.02409	0.02739
DDX23	9	chr12:47509986..47531897	21.91	0.02729	0.02741
UBXD1	5	chr19:4399843..4408650	8.807	0.03083	0.02747
B4GALNT3	89	chr12:441208..539571	98.36	0.006426	0.02756
SETBP1	306	chr18:40516867..40896163	379.3	0.01479	0.02759
OR5R1	8	chr11:55941464..55942265	0.801	0.02517	0.02766
TMED9	1	chr5:176955704..176955704	0	0.02766	0.02766
PRLR	181	chr5:35108137..35266137	158	0.0175	0.02772
CCL21	1	chr9:34700084..34700084	0	0.02781	0.02781
WFIKKN2	7	chr17:46270224..46274038	3.814	0.02782	0.02788
RPS28	3	chr19:8292662..8292998	0.336	0.008176	0.02789
DOPEY2	108	chr21:36459341..36587841	128.5	0.01427	0.02802
SOX6	415	chr11:15948895..16451146	502.3	0.006121	0.02806
IFNA16	1	chr9:21206728..21206728	0	0.0283	0.0283
ISLR	7	chr15:72253324..72256150	2.826	0.02791	0.02831
C9orf93	418	chr9:15543591..15961164	417.6	0.02627	0.02834
FGF7	49	chr15:47503299..47566527	63.23	0.02471	0.02843
DNAL4	7	chr22:37505213..37515134	9.921	0.03082	0.02849
ZMYND12	32	chr1:42670795..42692093	21.3	0.02718	0.0285
SLC30A1	2	chr1:209816357..209817648	1.291	0.02878	0.02858
SP5	1	chr2:171282463..171282463	0	0.02874	0.02874
OR4D6	5	chr11:58981184..58981797	0.613	0.04409	0.02882
BRD3	37	chr9:135887919..135921778	33.86	0.0287	0.02893
BTLA	15	chr3:113665545..113699050	33.51	0.01196	0.02896
CTNNAL1	76	chr9:110745322..110814284	68.96	0.01468	0.0291
C19orf53	6	chr19:13746484..13750445	3.961	0.03747	0.02913
SPAG9	48	chr17:46398347..46551917	153.6	0.0209	0.02923
HLA-DQB1	3	chr6:32737187..32741988	4.801	0.01466	0.02932
BIRC8	3	chr19:58484854..58485723	0.869	0.03043	0.02936
MEN1	1	chr11:64330165..64330165	0	0.02943	0.02943
MRC1	4	chr10:17908494..17933215	24.72	0.03214	0.02977
MRC1L1	4	chr10:17908494..17933215	24.72	0.03214	0.02977
F13B	26	chr1:195274988..195302161	27.17	0.03607	0.02979
RCBTB1	94	chr13:49004562..49056940	52.38	0.03107	0.02991
KCNK5	76	chr6:39265759..39304640	38.88	0.02064	0.02997
GPD1L	67	chr3:32123720..32184931	61.21	0.03101	0.02998
PRAP1	1	chr10:135015173..135015173	0	0.03001	0.03001
C11orf16	7	chr11:8899246..8907806	8.56	0.03508	0.03004
DEFB128	3	chr20:116728..117995	1.267	0.02422	0.03016
MPP7	342	chr10:28381789..28609965	228.2	0.003455	0.03017
C14orf118	78	chr14:75688512..75738109	49.6	0.03167	0.03018
PSMD13	43	chr11:226871..242942	16.07	0.006584	0.03027
RECQL5	23	chr17:71136881..71173006	36.12	0.02746	0.0303
SPECC1L	65	chr22:22999465..23143165	143.7	0.038	0.03041
C14orf172	7	chr14:103065958..103072847	6.889	0.02652	0.03048
ANAPC10	20	chr4:146137007..146232715	95.71	0.03444	0.03049
RPS10	1	chr6:34493495..34493495	0	0.03062	0.03062
ZMAT5	46	chr22:28457367..28487940	30.57	0.02398	0.03091
IRF5	6	chr7:128366656..128372340	5.684	0.03705	0.03098
PIGS	3	chr17:23905857..23912852	6.995	0.02997	0.03117
FOSB	7	chr19:50663801..50669312	5.511	0.001002	0.03128
ZNF121	6	chr19:9539535..9556008	16.47	0.03377	0.03129
XCR1	4	chr3:46038333..46043847	5.514	0.02591	0.03141
NAT13	12	chr3:114924888..114947549	22.66	0.03152	0.03148
RUFY2	22	chr10:69773467..69835944	62.48	0.005151	0.03156
NHEJ1	71	chr2:219649307..219731440	82.13	0.01008	0.03159
OR10Q1	1	chr11:57752888..57752888	0	0.03178	0.03178
SNX33	6	chr15:73731490..73737788	6.298	0.03824	0.03182
TMEM101	2	chr17:39446113..39446739	0.626	0.03165	0.03185
STAT5A	8	chr17:37699948..37715200	15.25	0.03442	0.03193
YOD1	5	chr1:205283982..205288235	4.253	0.03028	0.03195
ZC3H18	54	chr16:87165397..87224988	59.59	0.02025	0.03197
ANKRD37	1	chr4:186557900..186557900	0	0.03207	0.03207
NDUFA7	4	chr19:8284870..8291652	6.782	0.01528	0.03211
C5orf39	1	chr5:43075550..43075550	0	0.03224	0.03224
SIL1	135	chr5:138316429..138554217	237.8	0.02925	0.03262
KIT	72	chr4:55219490..55301184	81.69	0.01073	0.03266
STK33	147	chr11:8370177..8567987	197.8	0.02673	0.03277
DCUN1D4	36	chr4:52405942..52476516	70.57	0.02116	0.03298
C11orf58	16	chr11:16716820..16732438	15.62	0.03383	0.03299
FLJ20628	10	chr2:28937354..28946354	9	0.02482	0.033
KCNE3	21	chr11:73843926..73855855	11.93	0.03085	0.03313
CRABP2	3	chr1:154938093..154940670	2.577	0.04392	0.03317
ORMDL3	5	chr17:35330938..35336357	5.419	0.04051	0.03337
SFXN2	15	chr10:104467695..104484937	17.24	0.02286	0.03358
HEXB	30	chr5:74017026..74051106	34.08	0.02187	0.03361
STK38	50	chr6:36569985..36619369	49.38	0.03626	0.03361
DNTTIP1	11	chr20:43855780..43872381	16.6	0.04151	0.03365
ANGPTL1	8	chr1:177086176..177104622	18.45	0.03712	0.03376
TMEM16H	4	chr19:17296851..17302488	5.637	0.03292	0.03376
TEAD3	12	chr6:35550375..35571180	20.8	0.05047	0.03377
PTGES	20	chr9:131541702..131554710	13.01	0.03075	0.03399
GBGT1	6	chr9:135021167..135028752	7.585	0.02401	0.03426
AGXT	8	chr2:241464146..241467200	3.054	0.0392	0.03436
CAMSAP1L1	74	chr1:198976419..199094890	118.5	0.02009	0.03449
CLCNKB	20	chr1:16243251..16253402	10.15	0.02801	0.03467
MPO	3	chr17:53703105..53707625	4.52	0.04013	0.03478
WIPF3	89	chr7:29841281..29911807	70.53	0.0247	0.03497
PARN	57	chr16:14438945..14617455	178.5	0.04707	0.035
BCR	122	chr22:21855082..21988007	132.9	0.00725	0.03504
FAM55A	42	chr11:113898524..113933993	35.47	0.02796	0.03504
NCR1	4	chr19:60109543..60112613	3.07	0.03091	0.03507
SERPINB8	19	chr18:59788652..59806180	17.53	0.03663	0.03536
SND1	241	chr7:127081199..127518854	437.7	0.01281	0.03538
UMOD	12	chr16:20254046..20267332	13.29	0.02275	0.0354
PTPN1	53	chr20:48560689..48631734	71.05	0.03018	0.03546
CALY	3	chr10:134990001..134996704	6.703	0.04467	0.03548
NRN1	3	chr6:5944463..5949958	5.495	0.03456	0.03549
DDX18	31	chr2:118288941..118306278	17.34	0.05381	0.03555
MAK	35	chr6:10870983..10937305	66.32	0.02279	0.03557
NR6A1	45	chr9:126334006..126568663	234.7	0.03303	0.03559
HRH2	1	chr5:175043385..175043385	0	0.03568	0.03568
LFNG	2	chr7:2530198..2535296	5.098	0.03605	0.03577
SLC25A34	1	chr1:15936285..15936285	0	0.03582	0.03582
SMARCAD1	65	chr4:95349048..95431208	82.16	0.02391	0.03582
WFDC13	13	chr20:43764457..43770338	5.881	0.03275	0.03588
TGFBI	52	chr5:135395119..135427351	32.23	0.03228	0.03592
GRB10	293	chr7:50628681..50826139	197.5	0.01723	0.036
PPAPDC1B	1	chr8:38245516..38245516	0	0.03607	0.03607
ATP4B	2	chr13:113357227..113360001	2.774	0.04108	0.03616
TBC1D26	4	chr17:15585231..15588620	3.389	0.02642	0.03642
ERCC3	33	chr2:127731383..127767107	35.72	0.007708	0.03652
RALGPS2	83	chr1:176963373..177151390	188	0.03781	0.03657
TMEM194A	11	chr12:55735877..55758543	22.67	0.02403	0.0367
FOXP4	45	chr6:41623202..41676884	53.68	0.02034	0.03671
CENTB5	3	chr1:1221370..1227467	6.097	0.0382	0.03687
MLLT11	6	chr1:149301795..149307059	5.264	0.02839	0.03689
SLC24A1	11	chr15:63701811..63731602	29.79	0.02143	0.03695
MYCN	3	chr2:16001868..16003920	2.052	0.02555	0.03699
MSH5	20	chr6:31816126..31837338	21.21	0.02306	0.03709
ADORA2A	12	chr22:23155511..23167103	11.59	0.00728	0.03724
TMEM8	7	chr16:360908..370012	9.104	0.02671	0.03739
MAF	1	chr16:78186761..78186761	0	0.03757	0.03757
ARRB2	5	chr17:4561847..4569629	7.782	0.04089	0.03766
DPP8	32	chr15:63526736..63593309	66.57	0.0411	0.03771
EIF4E1B	8	chr5:175992222..176003563	11.34	0.01778	0.03771
ADNP2	36	chr18:75969024..75998596	29.57	0.04134	0.03776
ZKSCAN5	10	chr7:98940713..98968811	28.1	0.02263	0.03777
CENPQ	12	chr6:49539528..49568111	28.58	0.0331	0.03789
RMND1	43	chr6:151767993..151814857	46.86	0.01084	0.03801
HAX1	2	chr1:152511766..152512136	0.37	0.03531	0.03803
UBE2Q2	28	chr15:73928735..73979484	50.75	0.03822	0.03806
LSM14A	58	chr19:39356165..39412098	55.93	0.03228	0.03811
FAM83E	6	chr19:53796120..53808367	12.25	0.02063	0.03819
PHF19	10	chr9:122658050..122678090	20.04	0.008618	0.03823
ZZEF1	142	chr17:3856153..3992189	136	0.0225	0.03825
CNKSR3	132	chr6:154768386..154869553	101.2	0.0156	0.03828
VEGFA	15	chr6:43846955..43861190	14.23	0.0132	0.03835
PBLD	43	chr10:69713196..69761929	48.73	0.03414	0.0385
CLDN19	3	chr1:42973803..42974682	0.879	0.03059	0.03854
LRRC66	10	chr4:52554913..52570352	15.44	0.03041	0.03854
SLC23A3	2	chr2:219737144..219742200	5.056	0.02816	0.03866
PRPF6	22	chr20:62083553..62134248	50.7	0.0289	0.03875
TM7SF2	4	chr11:64638133..64639365	1.232	0.04443	0.03877
SPA17	4	chr11:124049013..124059679	10.67	0.02268	0.0388
NAPRT1	3	chr8:144728412..144731189	2.777	0.04125	0.03881
ASB2	28	chr14:93470659..93493480	22.82	0.02887	0.03883
RAB14	27	chr9:122980617..123003235	22.62	0.02463	0.03891
AP1S3	89	chr2:224328425..224410549	82.12	0.005273	0.03892
RUNDC1	4	chr17:38387938..38399053	11.12	0.02629	0.03897
PDGFC	93	chr4:157903135..158106807	203.7	0.01394	0.03905
ST7L	50	chr1:112869315..112962873	93.56	0.03238	0.03915
DOM3Z	1	chr6:32046086..32046086	0	0.03916	0.03916
RNF165	91	chr18:42168785..42294658	125.9	0.01162	0.03916
FAM69A	62	chr1:93080496..93198929	118.4	0.0323	0.03941
EDEM3	31	chr1:182926828..182988017	61.19	0.02848	0.03944
LOC91461	6	chr2:42130425..42139079	8.654	0.02032	0.03949
ATL3	8	chr11:63155726..63195412	39.69	0.04247	0.03953
GAL	5	chr11:68209561..68215046	5.485	0.006462	0.03958
MPND	10	chr19:4297348..4310525	13.18	0.02842	0.03965
PPP1R12C	7	chr19:60304781..60318638	13.86	0.03011	0.03982
CTSA	7	chr20:43953050..43960190	7.14	0.04401	0.03992
GCC1	4	chr7:127008063..127011522	3.459	0.03848	0.03992
ACVR1B	18	chr12:50634526..50675158	40.63	0.03714	0.04001
SLC39A7	1	chr6:33277873..33277873	0	0.04014	0.04014
ID1	1	chr20:29657199..29657199	0	0.04052	0.04052
AP4M1	5	chr7:99539112..99542732	3.62	0.05026	0.04061
ZNF135	14	chr19:63262509..63272206	9.697	0.01908	0.04084
MRPL36	3	chr5:1852215..1852356	0.141	0.02449	0.0409
TMEM143	23	chr19:53528020..53558026	30.01	0.0315	0.0409
MYEOV2	6	chr2:240714953..240722169	7.216	0.0238	0.04091
C19orf51	4	chr19:60363186..60365466	2.28	0.02398	0.04108
CCDC78	2	chr16:712843..714693	1.85	0.04096	0.04112
JAGN1	3	chr3:9907337..9910773	3.436	0.04146	0.04139
HPR	4	chr16:70665594..70668282	2.688	0.04905	0.04142
SRCAP	3	chr16:30633749..30654323	20.57	0.04142	0.04143
PRR14	1	chr16:30573868..30573868	0	0.04147	0.04147
KPNA1	34	chr3:123623825..123711664	87.84	0.04219	0.04152
IL1F7	13	chr2:113387361..113392852	5.491	0.04321	0.04153
SREBF1	9	chr17:17657387..17679888	22.5	0.0235	0.04168
CLIP1	47	chr12:121322137..121469421	147.3	0.05298	0.04182
CASR	162	chr3:123388053..123487743	99.69	0.04973	0.04184
PLCD3	21	chr17:40544575..40564152	19.58	0.02693	0.04217
BRI3	3	chr7:97750177..97753838	3.661	0.046	0.04218
PMS2	20	chr7:5983866..6013309	29.44	0.02292	0.0422
MGC87631	5	chr17:20708030..20730555	22.52	0.04134	0.04226
FAM177A1	24	chr14:34584708..34621626	36.92	0.03133	0.0423
RBM26	83	chr13:78792737..78877680	84.94	0.02812	0.04234
EHBP1L1	6	chr11:65102021..65114273	12.25	0.03575	0.04246
MBL2	17	chr10:54195515..54201241	5.726	0.01984	0.04252
ATF1	30	chr12:49455375..49500594	45.22	0.03938	0.04255
TMEM129	17	chr4:1688668..1691985	3.317	0.01182	0.04256
NOTCH4	66	chr6:32271252..32299598	28.35	0.01878	0.04276
SLC4A5	90	chr2:74297939..74423785	125.8	0.05744	0.04278
GSG2	4	chr17:3574589..3576447	1.858	0.04907	0.04283
ZNF740	3	chr12:51861826..51869076	7.25	0.04327	0.04287
TOM1L2	58	chr17:17688014..17815211	127.2	0.04211	0.04307
PAX4	7	chr7:127038143..127042521	4.378	0.03058	0.04308
EPRS	79	chr1:218208646..218282172	73.53	0.0429	0.04309
MTMR10	56	chr15:29018482..29070428	51.95	0.03189	0.04314
SHMT2	1	chr12:55912849..55912849	0	0.04325	0.04325
SETD4	38	chr21:36328719..36357835	29.12	0.03368	0.04327
PANX3	2	chr11:123988492..123993378	4.886	0.04734	0.04335
MKRN2	19	chr3:12573963..12599763	25.8	0.04068	0.04341
KCTD20	23	chr6:36520191..36565462	45.27	0.04606	0.04352
NUPL2	24	chr7:23188017..23207121	19.1	0.05433	0.04353
PEA15	2	chr1:158447530..158449724	2.194	0.03504	0.04368
C9orf129	29	chr9:95121989..95147994	26	0.02717	0.04369
CCDC64	27	chr12:118917337..119013686	96.35	0.04763	0.04385
ANKFY1	61	chr17:4014064..4113131	99.07	0.01711	0.0439
SF3B1	15	chr2:197966040..198005401	39.36	0.04303	0.04391
PLEKHA1	60	chr10:124129383..124180111	50.73	0.0507	0.04392
GAL3ST4	3	chr7:99595548..99598909	3.361	0.04394	0.04394
RPP40	21	chr6:4940463..4948951	8.488	0.05857	0.044
FAM108C1	76	chr15:78779220..78834952	55.73	0.03628	0.04402
WDR86	21	chr7:150709151..150736999	27.85	0.03407	0.04404
SMCR7	1	chr17:18108122..18108122	0	0.04412	0.04412
CLSTN1	20	chr1:9713582..9804694	91.11	0.03338	0.04415
ICEBERG	3	chr11:104514094..104514635	0.541	0.06193	0.04433
DDIT4	1	chr10:73705047..73705047	0	0.04436	0.04436
TMEM9B	14	chr11:8925885..8940123	14.24	0.03575	0.04443
SLC1A3	96	chr5:36643407..36723613	80.21	0.01883	0.04448
AKNA	57	chr9:116136741..116196417	59.68	0.02846	0.04454
C7orf59	3	chr7:99585314..99589217	3.903	0.04677	0.0446
CDCA4	8	chr14:104547703..104555826	8.123	0.0284	0.04478
C8orf38	20	chr8:96107428..96132906	25.48	0.05375	0.04482
HLA-DPB1	67	chr6:33151908..33162839	10.93	0.03212	0.04484
GFPT1	34	chr2:69406025..69467430	61.41	0.04047	0.04487
SNAPC2	1	chr19:7892638..7892638	0	0.04493	0.04493
MKLN1	64	chr7:130663465..130831458	168	0.04016	0.04494
CYLC2	48	chr9:104797577..104820439	22.86	0.03214	0.04504
RBKS	59	chr2:27869048..27962740	93.69	0.04682	0.04529
LOC283951	3	chr16:1415688..1417837	2.149	0.05167	0.04546
OR13J1	1	chr9:35860001..35860001	0	0.0455	0.0455
FLJ35773	2	chr17:8641707..8641841	0.134	0.01205	0.04562
C20orf72	7	chr20:17899779..17919553	19.77	0.04348	0.04564
PUS1	3	chr12:130985486..130993794	8.308	0.05841	0.04575
C6orf211	20	chr6:151815197..151831605	16.41	0.01225	0.04581
CSTA	14	chr3:123527245..123542964	15.72	0.02811	0.04583
JTV1	14	chr7:6019082..6029809	10.73	0.03254	0.04586
GDF5	6	chr20:33485610..33489397	3.787	0.007308	0.04592
MRPL33	4	chr2:27849285..27855506	6.221	0.04432	0.04593
NFKB1	111	chr4:103643223..103756488	113.3	0.0477	0.04593
CD86	55	chr3:123257824..123322331	64.51	0.02825	0.04594
PBX2	7	chr6:32262263..32265617	3.354	0.01104	0.04612
TRAIP	16	chr3:49841396..49866889	25.49	0.02858	0.04616
PGA5	1	chr11:60774527..60774527	0	0.04618	0.04618
ZBTB4	9	chr17:7303812..7325898	22.09	0.05962	0.0464
CSRP2	13	chr12:75780812..75795151	14.34	0.05672	0.04658
FYTTD1	10	chr3:198964610..198987300	22.69	0.0417	0.04658
A2M	53	chr12:9111996..9159740	47.74	0.04262	0.04661
BRCA1	47	chr17:38449934..38530713	80.78	0.04323	0.04666
BLOC1S2	2	chr10:102028675..102035646	6.971	0.04752	0.04667
IER5	1	chr1:179324497..179324497	0	0.04667	0.04667
GPT2	8	chr16:45481553..45509532	27.98	0.04	0.04683
GTF3C6	16	chr6:111386517..111394713	8.196	0.03776	0.04713
PICALM	117	chr11:85349149..85456958	107.8	0.03559	0.04724
PSCD1	61	chr17:74181828..74287268	105.4	0.05234	0.04724
SMPD3	86	chr16:66950906..67037157	86.25	0.03501	0.04728
MTMR2	85	chr11:95206168..95296759	90.59	0.0322	0.04735
DRD1	6	chr5:174800505..174803508	3.003	0.01821	0.0474
STX16	19	chr20:56662708..56686810	24.1	0.03539	0.04748
TDRD12	32	chr19:37911839..37972967	61.13	0.05098	0.04753
C1orf116	5	chr1:205258559..205272269	13.71	0.0534	0.04765
DCP2	40	chr5:112340427..112384548	44.12	0.0444	0.0477
SEBOX	5	chr17:23715448..23718988	3.54	0.06143	0.0477
ACOT12	44	chr5:80661702..80724764	63.06	0.02214	0.04787
SLC30A3	5	chr2:27331735..27336605	4.87	0.04693	0.04792
PSMD12	13	chr17:62769618..62793014	23.4	0.058	0.04811
ARL3	15	chr10:104424184..104461965	37.78	0.02546	0.04813
SLC44A1	133	chr9:107047980..107192020	144	0.0391	0.04817
IHPK1	21	chr3:49737666..49798028	60.36	0.02474	0.0482
CXCR6	7	chr3:45960351..45964523	4.172	0.04406	0.04831
NADK	3	chr1:1695996..1698661	2.665	0.03702	0.04851
TIAL1	8	chr10:121326238..121346372	20.13	0.01499	0.0487
LCN10	3	chr9:138753554..138756043	2.489	0.04877	0.04877
SEPW1	6	chr19:52973984..52979638	5.654	0.04609	0.04879
TECTB	32	chr10:114033776..114051969	18.19	0.04845	0.04885
ZNF791	3	chr19:12583545..12595297	11.75	0.04903	0.04891
ATP5J	3	chr21:26019329..26028003	8.674	0.05809	0.04914
RSPO3	56	chr6:127484785..127558345	73.56	0.05096	0.04915
LRCH3	25	chr3:199003613..199081591	77.98	0.0419	0.04919
RFX4	136	chr12:105503169..105673552	170.4	0.02953	0.0493
ZNF786	5	chr7:148403256..148415428	12.17	0.04876	0.04948
KIAA2018	15	chr3:114852700..114897129	44.43	0.04901	0.0496
MRPL51	4	chr12:6472004..6472694	0.69	0.03258	0.04967
ALDH2	16	chr12:110688810..110731337	42.53	0.04536	0.04968
EMP3	3	chr19:53521040..53525612	4.572	0.04984	0.04972
OMG	2	chr17:26647414..26648301	0.887	0.02227	0.04973
R3HDM1	83	chr2:136006035..136191043	185	0.0449	0.04983
COPA	23	chr1:158525022..158579249	54.23	0.02368	0.04986
HSPA1L	4	chr6:31885925..31886508	0.583	0.05405	0.04988
ZNF404	5	chr19:49068521..49075640	7.119	0.05137	0.0499
STRA6	26	chr15:72259252..72281999	22.75	0.0319	0.04993
EBNA1BP2	17	chr1:43402816..43410136	7.32	0.0521	0.05006
PPP1CB	27	chr2:28830778..28878983	48.2	0.03802	0.05008
GINS3	4	chr16:56990195..56996691	6.496	0.0676	0.05018
MYBPHL	15	chr1:109636910..109650777	13.87	0.04678	0.05022
C1orf210	2	chr1:43520638..43522342	1.704	0.04258	0.05031
SFRS8	79	chr12:130761627..130845980	84.35	0.027	0.05035
SPON2	10	chr4:1151190..1155748	4.558	0.01846	0.05041
MTHFD1	39	chr14:63926849..63995850	69	0.04445	0.0506
BMP8A	19	chr1:39731672..39766019	34.35	0.01008	0.05064
KLHL7	97	chr7:23112477..23181221	68.74	0.07092	0.05069
SPINT4	6	chr20:43784835..43787501	2.666	0.05087	0.0507
ITGAM	29	chr16:31184438..31251270	66.83	0.05424	0.05071
PNMAL2	1	chr19:51686673..51686673	0	0.05073	0.05073
SPRED2	143	chr2:65392591..65511423	118.8	0.04238	0.05077
DLX1	2	chr2:172661684..172661706	0.022	0.05082	0.05082
ISL1	3	chr5:50719412..50724290	4.878	0.04352	0.05083
RAB37	33	chr17:70179115..70254797	75.68	0.01613	0.05089
NPAL1	18	chr4:47715689..47733341	17.65	0.05675	0.051
RASEF	52	chr9:84789400..84853494	64.09	0.05066	0.05113
TNNC2	4	chr20:43885308..43887062	1.754	0.04887	0.05125
MST1	4	chr3:49696536..49699812	3.276	0.03261	0.05136
RRAD	1	chr16:65513948..65513948	0	0.05142	0.05142
GPR132	6	chr14:104589501..104602387	12.89	0.06048	0.05143
C12orf66	11	chr12:62874832..62900441	25.61	0.04744	0.05156
RUNX2	185	chr6:45404596..45626180	221.6	0.03625	0.05167
AP3B2	24	chr15:81125597..81167225	41.63	0.0438	0.05181
ING3	27	chr7:120379172..120400773	21.6	0.05109	0.05195
RND2	2	chr17:38433390..38436188	2.798	0.05152	0.05218
CTNNA1	116	chr5:138119596..138297047	177.5	0.04801	0.05225
TNC	152	chr9:116824869..116919970	95.1	0.02277	0.05225
LGALS14	5	chr19:44888022..44891925	3.903	0.0423	0.05235
MMRN1	46	chr4:91035317..91093902	58.59	0.0548	0.05237
SF1	3	chr11:64289155..64300711	11.56	0.05186	0.05239
SYT7	18	chr11:61043268..61099272	56	0.05335	0.0524
ULK4	568	chr3:41264035..41973213	709.2	0.005448	0.05245
RPS6KL1	14	chr14:74442764..74458827	16.06	0.04048	0.05246
SLCO1B3	113	chr12:20855588..20959449	103.9	0.04533	0.05248
GPR120	23	chr10:95317419..95336795	19.38	0.05955	0.05253
IMMP1L	31	chr11:31411551..31487676	76.12	0.04133	0.05254
TYRP1	24	chr9:12683732..12700090	16.36	0.06047	0.05261
CLDN6	3	chr16:3005597..3006169	0.572	0.05904	0.05274
NME5	2	chr5:137485317..137489063	3.746	0.05863	0.05292
GAB2	138	chr11:77604417..77805562	201.1	0.05116	0.05293
CPN2	14	chr3:195543256..195553244	9.988	0.05243	0.05294
RIC8B	58	chr12:105694258..105806753	112.5	0.03592	0.05296
OLR1	25	chr12:10202433..10215648	13.21	0.04339	0.053
ASB3	107	chr2:53751029..53867048	116	0.02021	0.05301
RTDR1	66	chr22:21736619..21813769	77.15	0.006471	0.05305
NPR2	14	chr9:35783707..35799328	15.62	0.05764	0.05332
C1QTNF1	12	chr17:74544687..74557103	12.42	0.06449	0.05335
CSF1	12	chr1:110256956..110273429	16.47	0.05063	0.05337
UCK1	3	chr9:133391156..133395419	4.263	0.05191	0.05358
UBD	8	chr6:29631625..29634919	3.294	0.0544	0.05363
UFM1	13	chr13:37822083..37830949	8.866	0.05772	0.05365
CCDC34	17	chr11:27318935..27340449	21.51	0.009479	0.05369
TCF7	30	chr5:133480434..133510825	30.39	0.02272	0.05386
ZNF580	2	chr19:60845680..60846530	0.85	0.06874	0.05388
SARM1	14	chr17:23724597..23749871	25.27	0.05074	0.05396
PRB1	2	chr12:11398341..11398494	0.153	0.05612	0.05404
STEAP1	24	chr7:89621831..89631577	9.746	0.03559	0.05404
NPLOC4	50	chr17:77135234..77213225	77.99	0.04487	0.05408
MFSD8	9	chr4:129062211..129106235	44.02	0.03704	0.05412
TSPAN10	4	chr17:77222329..77224886	2.557	0.05496	0.05419
TMEM61	5	chr1:55219259..55230403	11.14	0.02326	0.05421
ZNF324	1	chr19:63671770..63671770	0	0.05432	0.05432
SEH1L	15	chr18:12941738..12976000	34.26	0.04639	0.05433
FGFR4	7	chr5:176449237..176456168	6.931	0.05737	0.05436
GIPR	4	chr19:50864118..50874144	10.03	0.05816	0.05437
PGRMC2	5	chr4:129414746..129427709	12.96	0.06328	0.05442
SORT1	40	chr1:109657275..109737101	79.83	0.03874	0.05443
RNF207	6	chr1:6194665..6201957	7.292	0.03857	0.05445
RAB5A	36	chr3:19964233..20001413	37.18	0.03687	0.0545
NFU1	22	chr2:69478082..69516809	38.73	0.05273	0.05463
EIF2AK1	36	chr7:6031720..6064193	32.47	0.03793	0.05467
GTPBP3	6	chr19:17309660..17313527	3.867	0.04735	0.05469
CCHCR1	53	chr6:31218370..31233972	15.6	0.03936	0.05473
CYBRD1	29	chr2:172088182..172121715	33.53	0.0286	0.05474
C15orf44	20	chr15:63658431..63690451	32.02	0.02712	0.05476
TNF	3	chr6:31651737..31653370	1.633	0.07122	0.05476
MRPS15	18	chr1:36693958..36702575	8.617	0.05866	0.05477
EEFSEC	207	chr3:129357602..129606476	248.9	0.05458	0.05489
C16orf35	24	chr16:76888..127429	50.54	0.06028	0.05496
RALGDS	37	chr9:134963900..135012874	48.97	0.0536	0.05502
BCAT2	9	chr19:53992417..54004837	12.42	0.07227	0.05506
MC1R	5	chr16:88512942..88514261	1.319	0.0446	0.05509
MKL1	96	chr22:39140338..39357765	217.4	0.04182	0.05512
ZNF383	7	chr19:42412171..42424483	12.31	0.04178	0.05512
METTL10	9	chr10:126439296..126467693	28.4	0.0644	0.05513
CPN1	25	chr10:101794104..101831143	37.04	0.05061	0.05527
CABC1	31	chr1:225196206..225241742	45.54	0.07334	0.05533
BFAR	4	chr16:14639679..14667269	27.59	0.07248	0.05535
RARRES2	4	chr7:149666433..149668956	2.523	0.06531	0.05549
GPC2	3	chr7:99605523..99612058	6.535	0.05841	0.05556
TTC21B	50	chr2:166440176..166512873	72.7	0.02914	0.05564
TXNDC1	9	chr14:50778767..50793290	14.52	0.0597	0.05567
C10orf116	4	chr10:88719359..88720292	0.933	0.07111	0.05572
HELZ	81	chr17:62497273..62669917	172.6	0.04334	0.05577
PPP2R5D	15	chr6:43062407..43086304	23.9	0.0595	0.05578
SMOC1	231	chr14:69417101..69568160	151.1	0.02148	0.05583
DTWD1	24	chr15:47702008..47721828	19.82	0.06897	0.0559
TSFM	6	chr12:56462881..56474424	11.54	0.05841	0.05607
ONECUT3	11	chr19:1714776..1724999	10.22	0.0537	0.05623
LOC401052	2	chr3:10023601..10024287	0.686	0.05642	0.05642
DIP2A	142	chr21:46705737..46812774	107	0.04057	0.05643
TTC19	26	chr17:15844327..15871607	27.28	0.04322	0.05644
LOC57228	5	chr12:49928810..49945007	16.2	0.06086	0.05649
SPTBN1	276	chr2:54538061..54748153	210.1	0.04555	0.05657
ADAM8	8	chr10:134926514..134939025	12.51	0.05533	0.0566
ITGB4	15	chr17:71232322..71265256	32.93	0.04494	0.05662
MYO5A	166	chr15:50388481..50603634	215.2	0.056	0.05677
VAT1	2	chr17:38421483..38425007	3.524	0.05613	0.05686
OR1L4	1	chr9:124526789..124526789	0	0.05689	0.05689
THY1	10	chr11:118795244..118798607	3.363	0.05928	0.05692
SLC7A2	40	chr8:17440759..17471816	31.06	0.03508	0.05696
CYP2C19	32	chr10:96513035..96602361	89.33	0.02279	0.05702
PARP9	23	chr3:123730363..123763436	33.07	0.04893	0.05712
VAPB	46	chr20:56398331..56453979	55.65	0.05098	0.0572
ZNF614	11	chr19:57209050..57222307	13.26	0.03681	0.05721
NIPA2	34	chr15:20556822..20585443	28.62	0.04578	0.05726
SNX21	5	chr20:43902338..43904747	2.409	0.07158	0.05727
SRD5A3	8	chr4:55909369..55932084	22.71	0.04824	0.05733
AMOTL1	88	chr11:94141497..94242062	100.6	0.07697	0.05736
WDR1	41	chr4:9685958..9726736	40.78	0.04282	0.05746
AQP6	2	chr12:48655007..48655572	0.565	0.05747	0.05748
CYP4A11	10	chr1:47168749..47178765	10.02	0.07457	0.05753
AARSD1	3	chr17:38359611..38380974	21.36	0.05755	0.05757
ALS2CR12	42	chr2:201861470..201930166	68.7	0.03013	0.05766
MEIG1	17	chr10:15044458..15054850	10.39	0.0564	0.05767
HSPA2	2	chr14:64077300..64078004	0.704	0.07386	0.05786
NEURL2	3	chr20:43950767..43953050	2.283	0.05809	0.05787
ZDBF2	17	chr2:206849125..206887117	37.99	0.06239	0.05795
IGFL4	2	chr19:51235089..51235406	0.317	0.07116	0.05809
C11orf2	5	chr11:64621435..64630838	9.403	0.03289	0.0582
CTDSP2	10	chr12:56503975..56520529	16.55	0.06556	0.05823
FTSJ2	2	chr7:2242519..2244752	2.233	0.05828	0.05828
ADAM20	16	chr14:70059515..70070853	11.34	0.03105	0.05831
VPS26B	12	chr11:133600883..133622225	21.34	0.04075	0.05831
SART1	10	chr11:65489227..65503633	14.41	0.06904	0.05832
PIGO	7	chr9:35079498..35084373	4.875	0.05494	0.05839
C7orf30	6	chr7:23305985..23314921	8.936	0.0658	0.0584
ZNF615	25	chr19:57187192..57203029	15.84	0.05744	0.05845
C1orf220	10	chr1:176778564..176784631	6.067	0.05942	0.05847
PAM	90	chr5:102229489..102393085	163.6	0.0451	0.05851
MRRF	16	chr9:124068032..124121064	53.03	0.05303	0.0586
NDUFV3	14	chr21:43190378..43201899	11.52	0.0471	0.05862
SPATA19	16	chr11:133216006..133220363	4.357	0.05211	0.05862
PTPN2	58	chr18:12775944..12872359	96.42	0.08522	0.05865
C14orf1	3	chr14:75188146..75194133	5.987	0.0203	0.05867
NME1-NME2	7	chr17:46588446..46604067	15.62	0.06522	0.05869
SLC35A4	4	chr5:139925010..139928800	3.79	0.07308	0.05871
ZBTB41	32	chr1:195389666..195434088	44.42	0.07323	0.05884
MIER2	19	chr19:262037..295053	33.02	0.0589	0.05886
TNK2	13	chr3:197075453..197119654	44.2	0.04222	0.05887
TGFBR3	309	chr1:91920601..92113272	192.7	0.02488	0.05896
THNSL1	4	chr10:25351896..25354643	2.747	0.0601	0.05897
NUDT9	23	chr4:88563675..88597739	34.06	0.02174	0.05914
RPL24	4	chr3:102882857..102887503	4.646	0.05984	0.05915
TRMT11	26	chr6:126349655..126398082	48.43	0.05675	0.05918
TUBA1A	1	chr12:47868959..47868959	0	0.05921	0.05921
ATXN7L2	6	chr1:109828512..109836682	8.17	0.04892	0.05926
CDK4	2	chr12:56430932..56431423	0.491	0.06508	0.05973
WDR4	53	chr21:43137537..43172393	34.86	0.03899	0.05977
TEDDM1	5	chr1:180634171..180636361	2.19	0.04818	0.05984
RP11-45B20.2	4	chr13:23363600..23367120	3.52	0.01702	0.05986
CDC34	19	chr19:484872..493009	8.137	0.032	0.05995
GLRA1	78	chr5:151184851..151284499	99.65	0.04571	0.06011
OR4S1	1	chr11:48285220..48285220	0	0.06011	0.06011
TM7SF4	15	chr8:105425016..105437861	12.85	0.07044	0.06011
C1orf57	16	chr1:231153505..231180450	26.95	0.05711	0.06014
RTP3	6	chr3:46514868..46516545	1.677	0.05645	0.06014
TIGD2	4	chr4:90253053..90254990	1.937	0.06943	0.06019
RTN3	25	chr11:63205701..63283277	77.58	0.05667	0.06034
OR7G3	1	chr19:9098542..9098542	0	0.06044	0.06044
CFHR5	17	chr1:195213398..195245238	31.84	0.04607	0.06047
UGT2B10	10	chr4:69717384..69729413	12.03	0.04285	0.06054
TMC3	43	chr15:79411823..79453213	41.39	0.06925	0.06057
C4orf32	13	chr4:113288479..113329151	40.67	0.04774	0.06063
RPL21	6	chr13:26723753..26726041	2.288	0.02354	0.06073
PTPRJ	113	chr11:47960945..48148251	187.3	0.04962	0.06106
MAN2B1	7	chr19:12621664..12635208	13.54	0.06571	0.06127
CCL3	2	chr17:31440650..31441059	0.409	0.06117	0.0613
MCM9	24	chr6:119273667..119297778	24.11	0.05983	0.06136
FAM162B	24	chr6:117181321..117193071	11.75	0.06345	0.06149
C1orf173	71	chr1:74807828..74911401	103.6	0.05737	0.06156
TRPV2	15	chr17:16259657..16281041	21.38	0.06028	0.06164
SFRS3	5	chr6:36670419..36679987	9.568	0.05224	0.06166
TET1	82	chr10:69993120..70122477	129.4	0.03353	0.06173
C1orf212	2	chr1:35093829..35095090	1.261	0.08551	0.06175
ZBTB10	18	chr8:81562700..81592447	29.75	0.06582	0.06175
HLA-DOB	23	chr6:32888702..32892761	4.059	0.0631	0.06182
C1orf149	16	chr1:37731038..37751360	20.32	0.02783	0.06196
C8orf34	423	chr8:69512886..69893273	380.4	0.03556	0.06198
ABCE1	8	chr4:146240651..146268004	27.35	0.07404	0.0622
SLC22A12	8	chr11:64114887..64126116	11.23	0.06698	0.06223
BAG4	7	chr8:38159097..38187481	28.38	0.0623	0.0623
FBXO22	14	chr15:73983764..74012775	29.01	0.06625	0.06241
KLK15	9	chr19:56020548..56026167	5.619	0.04071	0.06241
HNRNPD	10	chr4:83493658..83512057	18.4	0.07851	0.06243
CST9	6	chr20:23531392..23534360	2.968	0.05509	0.06244
ALOX12	14	chr17:6840800..6854376	13.58	0.05437	0.06258
TREH	9	chr11:118034279..118054792	20.51	0.06872	0.06287
ZSWIM3	22	chr20:43921171..43940943	19.77	0.07168	0.06302
RPL13A	1	chr19:54683601..54683601	0	0.06303	0.06303
GGT7	9	chr20:32898822..32922788	23.97	0.05298	0.06309
TXNDC3	116	chr7:37854879..37906365	51.49	0.0331	0.06311
PDHA2	1	chr4:96980279..96980279	0	0.06315	0.06315
SYNJ2BP	56	chr14:69903290..69951242	47.95	0.0649	0.06341
SMPDL3B	35	chr1:28134180..28158219	24.04	0.04527	0.06343
SSR3	26	chr3:157741872..157755045	13.17	0.04137	0.06352
STK38L	99	chr12:27289396..27368374	78.98	0.05405	0.06364
BECN1	2	chr17:38217430..38225296	7.866	0.02275	0.06369
MRPL24	1	chr1:154974321..154974321	0	0.06372	0.06372
ARHGAP25	174	chr2:68815936..68907061	91.12	0.01169	0.06377
MATN2	205	chr8:98952181..99117505	165.3	0.02715	0.06377
PWP1	12	chr12:106609700..106628537	18.84	0.05916	0.06378
C12orf41	20	chr12:47335005..47362078	27.07	0.04481	0.06381
ETAA1	11	chr2:67482097..67490700	8.603	0.01026	0.06383
SNAPC5	3	chr15:64570664..64573353	2.689	0.04822	0.06384
SFRP1	44	chr8:41238711..41284951	46.24	0.06573	0.06393
RAB19	10	chr7:139754565..139772308	17.74	0.07485	0.06405
TACC3	32	chr4:1694377..1716642	22.27	0.02593	0.06414
CASKIN1	5	chr16:2179403..2185927	6.524	0.06698	0.06418
SLC25A40	21	chr7:87304907..87343366	38.46	0.0872	0.06429
ACBD4	5	chr17:40569298..40577068	7.77	0.07295	0.06444
C4orf16	10	chr4:113383012..113404502	21.49	0.06897	0.06444
IGF2BP2	74	chr3:186867167..187018917	151.8	0.05321	0.06445
CYP20A1	31	chr2:203813360..203878075	64.72	0.07429	0.06449
EFNA1	1	chr1:153373174..153373174	0	0.06463	0.06463
TNFAIP1	8	chr17:23688342..23697443	9.101	0.07632	0.065
LOC728621	106	chr1:42775815..42892442	116.6	0.04652	0.06501
GABRA1	47	chr5:161210916..161258512	47.6	0.05703	0.06503
AKR1C1	10	chr10:4998383..5009320	10.94	0.03511	0.0651
DIO2	14	chr14:79736979..79748019	11.04	0.0805	0.06518
ZBTB43	8	chr9:128611459..128635716	24.26	0.07391	0.06555
UPB1	20	chr22:23221292..23252452	31.16	0.02506	0.06558
HEATR3	17	chr16:48664095..48695495	31.4	0.05122	0.06575
PDE7B	279	chr6:136216828..136555234	338.4	0.02603	0.06589
PPCS	1	chr1:42698275..42698275	0	0.06596	0.06596
CCNH	12	chr5:86726257..86741490	15.23	0.04186	0.0661
NLRP6	1	chr11:273928..273928	0	0.06622	0.06622
ZNF695	21	chr1:245215250..245237252	22	0.04385	0.06624
STOML2	3	chr9:35090468..35091870	1.402	0.06666	0.06633
MTMR6	36	chr13:24719603..24759577	39.97	0.07474	0.06634
TTC32	8	chr2:19960417..19965198	4.781	0.07079	0.06638
NDE1	36	chr16:15654613..15726343	71.73	0.05984	0.06642
SKP1	14	chr5:133525148..133538524	13.38	0.03219	0.06649
ANKRD1	7	chr10:92662544..92670909	8.365	0.06888	0.06657
HCP5	8	chr6:31539736..31540840	1.104	0.09083	0.0666
DUSP14	10	chr17:32924666..32947437	22.77	0.05296	0.0668
SLAIN2	59	chr4:48039687..48122530	82.84	0.04246	0.06682
AQP4	9	chr18:22689543..22699431	9.888	0.06052	0.06703
BUB1	8	chr2:111114944..111143002	28.06	0.06703	0.06708
KCNJ1	32	chr11:128213185..128242398	29.21	0.06319	0.06718
C4orf36	5	chr4:88018240..88031588	13.35	0.05712	0.06729
CTSD	4	chr11:1732908..1739170	6.262	0.09308	0.06729
CRYGS	5	chr3:187740514..187744041	3.527	0.04796	0.0673
CYP39A1	122	chr6:46626366..46728211	101.8	0.08055	0.0674
METTL1	2	chr12:56449006..56451352	2.346	0.06762	0.0674
DNAJB12	10	chr10:73765721..73783339	17.62	0.07583	0.06741
ZCWPW1	11	chr7:99842382..99855390	13.01	0.05225	0.0676
OR1S1	6	chr11:57738805..57739770	0.965	0.05925	0.06774
SMAD5	52	chr5:135497399..135546141	48.74	0.0666	0.06792
BTN3A2	39	chr6:26473574..26486128	12.55	0.04089	0.06796
USP8	74	chr15:48503925..48580166	76.24	0.04587	0.06803
HLA-DMA	5	chr6:33024533..33025958	1.425	0.04956	0.06816
SNCG	4	chr10:88708813..88712938	4.125	0.05886	0.0683
PPM1M	1	chr3:52255418..52255418	0	0.06835	0.06835
GPRC6A	31	chr6:117220346..117256701	36.35	0.04556	0.06844
HLX	7	chr1:219121384..219124682	3.298	0.06055	0.06851
AP3S2	42	chr15:88174877..88238430	63.55	0.05404	0.06854
PACSIN1	37	chr6:34542693..34610000	67.31	0.06552	0.06858
RPAP2	44	chr1:92537538..92619548	82.01	0.04846	0.06873
CDKN2AIPNL	174	chr5:133445147..133773297	328.1	0.03554	0.0689
C12orf49	17	chr12:115642770..115659649	16.88	0.08086	0.06892
TAX1BP1	54	chr7:27747001..27832756	85.75	0.04277	0.06893
SYN2	170	chr3:12022723..12208482	185.8	0.04694	0.06909
B3GALNT2	37	chr1:233683906..233733859	49.95	0.06275	0.06914
DVL2	5	chr17:7070698..7074853	4.155	0.07257	0.06919
APBB3	3	chr5:139920417..139921502	1.085	0.07417	0.06926
MTBP	68	chr8:121527344..121604231	76.89	0.07183	0.06928
APCDD1	41	chr18:10445680..10478615	32.94	0.04653	0.06933
C1orf66	4	chr1:154964970..154967469	2.499	0.09783	0.06934
C16orf58	7	chr16:31411252..31425849	14.6	0.0859	0.06938
IFITM2	3	chr11:298180..298314	0.134	0.07301	0.06947
LOC126147	4	chr19:53856552..53867776	11.22	0.05697	0.06957
ATXN7L3	1	chr17:39628112..39628112	0	0.06962	0.06962
RUNDC2A	61	chr16:11978714..12054056	75.34	0.04631	0.06963
TIFA	16	chr4:113416355..113425589	9.234	0.06984	0.06968
ANPEP	29	chr15:88129555..88153073	23.52	0.03419	0.06971
IER2	3	chr19:13123322..13125398	2.076	0.09191	0.06971
C9orf5	114	chr9:110819068..110921748	102.7	0.06775	0.06973
MMRN2	7	chr10:88686361..88706557	20.2	0.03189	0.06973
LIPC	227	chr15:56511675..56648255	136.6	0.03175	0.06985
NMU	46	chr4:56159214..56196935	37.72	0.06865	0.06995
ZNF438	155	chr10:31174220..31310284	136.1	0.04643	0.07001
EXOSC8	3	chr13:36477282..36479051	1.769	0.07077	0.0704
RBM25	35	chr14:72595901..72655641	59.74	0.01323	0.07042
BIN2	20	chr12:49961133..50003513	42.38	0.06907	0.07051
FAM119B	7	chr12:56452670..56461468	8.798	0.07056	0.07057
BAT2	27	chr6:31697655..31713178	15.52	0.07546	0.07061
HAPLN1	58	chr5:82970000..83050604	80.6	0.07272	0.07064
SLC28A1	117	chr15:83229107..83289132	60.02	0.03836	0.07069
UGP2	28	chr2:63922292..63971448	49.16	0.04312	0.0709
RAPH1	47	chr2:204007501..204107580	100.1	0.07949	0.07095
WNT3A	23	chr1:226264119..226313974	49.85	0.07577	0.07103
RP11-68I18.1	14	chr1:149310474..149357805	47.33	0.04827	0.07116
GNB1	41	chr1:1711339..1809238	97.9	0.03364	0.07118
LY6D	2	chr8:143864427..143864907	0.48	0.07423	0.07123
CCDC58	17	chr3:123561871..123583597	21.73	0.06619	0.07134
FSTL3	2	chr19:633010..634221	1.211	0.09358	0.07136
B3GAT1	19	chr11:133754531..133779920	25.39	0.08146	0.07142
C19orf50	3	chr19:18535057..18540866	5.809	0.08623	0.07145
MGC24039	191	chr12:31427014..31633730	206.7	0.06263	0.07145
TCTEX1D1	43	chr1:66991797..67016831	25.03	0.0588	0.07149
KRTAP12-2	1	chr21:44910805..44910805	0	0.07151	0.07151
TFPI	68	chr2:188038255..188126699	88.44	0.04493	0.07152
SHQ1	41	chr3:72892281..72979174	86.89	0.06948	0.07158
ILDR1	26	chr3:123191187..123222994	31.81	0.03685	0.07178
OR8K3	1	chr11:55842723..55842723	0	0.07186	0.07186
ATF7IP	92	chr12:14411508..14541480	130	0.03105	0.07194
RCOR1	65	chr14:102130359..102265603	135.2	0.06106	0.0721
DDR2	150	chr1:160870320..161014649	144.3	0.02906	0.0722
MRGPRE	4	chr11:3206405..3208929	2.524	0.1012	0.07237
RNF215	5	chr22:29104869..29112089	7.22	0.07345	0.07249
FSCN3	8	chr7:127021213..127028588	7.375	0.04154	0.07255
AKAP12	175	chr6:151605268..151719052	113.8	0.03903	0.07293
RAB3IP	62	chr12:68421103..68501782	80.68	0.03562	0.07298
NUDT14	8	chr14:104712530..104717224	4.694	0.08002	0.07308
GGT6	4	chr17:4407194..4410545	3.351	0.07174	0.07312
MYSM1	54	chr1:58898271..58937630	39.36	0.06603	0.07318
SCG3	37	chr15:49760942..49798782	37.84	0.04405	0.07319
GFRA3	6	chr5:137616048..137636565	20.52	0.09787	0.07322
C1orf102	34	chr1:36656533..36688140	31.61	0.06318	0.07337
CD1C	1	chr1:156527639..156527639	0	0.07354	0.07354
DFNB31	173	chr9:116206027..116305412	99.39	0.05719	0.07363
CD36	125	chr7:80069440..80145560	76.12	0.07733	0.07365
PLCL1	221	chr2:198378723..198718109	339.4	0.04783	0.07365
LOC389118	1	chr3:49811711..49811711	0	0.0737	0.0737
FAM53B	130	chr10:126298673..126419865	121.2	0.0338	0.07371
BTG2	2	chr1:201542318..201543676	1.358	0.05766	0.07378
OR52J3	3	chr11:5024713..5025007	0.294	0.07569	0.07379
HEPACAM2	25	chr7:92656229..92692199	35.97	0.07174	0.07383
CCNE2	8	chr8:95963422..95975730	12.31	0.1031	0.0739
GKAP1	56	chr9:85544331..85621473	77.14	0.05697	0.07397
CD274	33	chr9:5440953..5458257	17.3	0.06342	0.07414
LONP2	34	chr16:46836163..46943458	107.3	0.06828	0.07426
PKD2	55	chr4:89149846..89217107	67.26	0.06587	0.07435
OR8B4	4	chr11:123799446..123799913	0.467	0.1017	0.07436
CPT1A	67	chr11:68280486..68362266	81.78	0.06026	0.07442
SLC39A6	27	chr18:31945311..31963215	17.9	0.06532	0.07456
OR2J2	5	chr6:29249369..29250043	0.674	0.09359	0.07461
PPIH	13	chr1:42896807..42913652	16.84	0.07587	0.07465
WBP1	1	chr2:74539837..74539837	0	0.07476	0.07476
TRIM48	3	chr11:54786791..54787023	0.232	0.0745	0.07477
ATOH7	1	chr10:69661859..69661859	0	0.07478	0.07478
CRYGN	9	chr7:150758037..150766762	8.725	0.05797	0.07495
BPNT1	8	chr1:218299420..218329682	30.26	0.04429	0.07501
IFNA1	2	chr9:21430490..21430535	0.045	0.1054	0.07505
DENND4A	58	chr15:63742226..63871477	129.3	0.04076	0.07511
TIMM10	2	chr11:57053235..57053847	0.612	0.09546	0.07513
COL18A1	85	chr21:45652682..45757046	104.4	0.04537	0.07514
ZFP42	3	chr4:189158349..189159539	1.19	0.08372	0.0752
C7orf29	1	chr7:149659891..149659891	0	0.07526	0.07526
CLN6	13	chr15:66286842..66306868	20.03	0.1132	0.07538
ISY1	8	chr3:130332050..130361419	29.37	0.08677	0.07577
PROCR	4	chr20:33226150..33228293	2.143	0.0259	0.07583
ACOT8	8	chr20:43904083..43916632	12.55	0.06151	0.07585
ZNHIT4	1	chr2:74536020..74536020	0	0.07599	0.07599
STYK1	58	chr12:10663486..10717425	53.94	0.07224	0.07618
FCGR3B	4	chr1:159860722..159867278	6.556	0.05037	0.07659
RACGAP1	10	chr12:48670438..48702837	32.4	0.07964	0.0769
HNRNPR	12	chr1:23511596..23542357	30.76	0.0812	0.07716
WFDC6	6	chr20:43596623..43600658	4.035	0.07467	0.07727
NAG	433	chr2:15225777..15618489	392.7	0.04858	0.0773
MTRF1	37	chr13:40689440..40735220	45.78	0.08645	0.07739
DIP2B	131	chr12:49188149..49426677	238.5	0.07201	0.07763
INMT	9	chr7:30758373..30763055	4.682	0.07521	0.07763
IBSP	18	chr4:88940806..88952555	11.75	0.01184	0.07765
ARHGEF16	21	chr1:3363827..3384899	21.07	0.09294	0.07768
FAM13B1	61	chr5:137303014..137392694	89.68	0.07046	0.07788
LAMA3	218	chr18:19524169..19786457	262.3	0.06235	0.07814
RANGAP1	30	chr22:39971930..40007263	35.33	0.04335	0.07818
GSDML	12	chr17:35315722..35328044	12.32	0.0774	0.07855
INTS1	11	chr7:1484497..1509340	24.84	0.08057	0.07866
PASK	57	chr2:241695410..241734275	38.87	0.08039	0.07868
C20orf194	139	chr20:3179134..3334482	155.3	0.05311	0.0787
VARS	8	chr6:31853497..31870822	17.32	0.06388	0.07872
ASF1A	5	chr6:119265945..119267130	1.185	0.09002	0.07874
PRICKLE2	209	chr3:64055529..64186142	130.6	0.05004	0.07875
WHSC1L1	26	chr8:38252769..38356047	103.3	0.0765	0.07883
NEK1	106	chr4:170551526..170768048	216.5	0.06304	0.07885
OR2W5	1	chr1:245721616..245721616	0	0.07887	0.07887
GIN1	21	chr5:102454101..102482369	28.27	0.07564	0.07899
KIAA1602	17	chr12:48474701..48504911	30.21	0.05236	0.07904
FAM55D	19	chr11:113946805..113971127	24.32	0.04585	0.07905
GGA2	25	chr16:23386036..23428567	42.53	0.07669	0.0791
PTGS2	7	chr1:184907681..184915844	8.163	0.09844	0.07924
PVRL4	17	chr1:159308687..159324533	15.85	0.09683	0.07942
ORC6L	1	chr16:45286453..45286453	0	0.07946	0.07946
BCAP29	18	chr7:107009961..107057803	47.84	0.07127	0.07963
C10orf129	41	chr10:96944288..96975691	31.4	0.06445	0.07966
VLDLR	41	chr9:2613037..2644419	31.38	0.04333	0.07969
C1orf176	9	chr1:40747386..40753817	6.431	0.07424	0.0798
MED9	6	chr17:17322489..17333961	11.47	0.08639	0.07981
LOXL3	8	chr2:74614930..74632152	17.22	0.0777	0.07984
METTL6	7	chr3:15430721..15444005	13.28	0.07017	0.07988
HLTF	39	chr3:150231070..150284605	53.53	0.04525	0.08002
GADD45A	3	chr1:67924951..67925026	0.075	0.08347	0.08018
PQLC3	12	chr2:11213871..11235928	22.06	0.03844	0.08018
BRDT	41	chr1:92189409..92250718	61.31	0.05336	0.08029
SLCO5A1	192	chr8:70747363..70907725	160.4	0.08262	0.08037
CCDC105	8	chr19:14984998..14994926	9.928	0.08801	0.08041
KIAA0174	15	chr16:70486978..70520092	33.11	0.06746	0.08043
CNTFR	39	chr9:34542437..34578006	35.57	0.09676	0.0805
LGALS13	4	chr19:44785167..44789530	4.363	0.06373	0.08054
PLEKHF1	3	chr19:34854335..34857479	3.144	0.09289	0.081
NEB	141	chr2:152050308..152298267	248	0.06961	0.08104
NAPG	24	chr18:10516187..10539435	23.25	0.08411	0.08105
CTAGE1	4	chr18:18247918..18249729	1.811	0.09965	0.08106
GCK	39	chr7:44155548..44193545	38	0.06623	0.08119
MRPL45	1	chr17:33727153..33727153	0	0.08123	0.08123
PPM1A	41	chr14:59782268..59834998	52.73	0.08756	0.08132
TMEM154	41	chr4:153767487..153817738	50.25	0.114	0.08133
CREB1	25	chr2:208104432..208166163	61.73	0.09663	0.08142
C17orf45	4	chr17:16283538..16285600	2.062	0.08896	0.08143
HDGF	5	chr1:154978827..154987174	8.347	0.09732	0.08145
TMEM111	11	chr3:9981079..10002724	21.64	0.08203	0.08151
FBXO46	1	chr19:50913566..50913566	0	0.08164	0.08164
ASPM	53	chr1:195319996..195379696	59.7	0.1011	0.08174
MAP3K8	31	chr10:30763032..30790650	27.62	0.1015	0.08179
PIK3R6	51	chr17:8647176..8710052	62.88	0.07449	0.0818
GULP1	169	chr2:188866391..189168798	302.4	0.07265	0.08181
SCNN1G	39	chr16:23103147..23134950	31.8	0.05223	0.08192
ZNF45	22	chr19:49109135..49121020	11.88	0.07939	0.08192
FMO1	47	chr1:169484315..169521514	37.2	0.06922	0.08205
QTRT1	5	chr19:10674364..10684940	10.58	0.06327	0.08213
WDR31	27	chr9:115117993..115142284	24.29	0.08401	0.08218
ARID1A	16	chr1:26900000..26966244	66.24	0.08272	0.0822
RLBP1	9	chr15:87554224..87565624	11.4	0.07699	0.08223
C1orf111	8	chr1:160610398..160611918	1.52	0.07431	0.08226
C17orf91	2	chr17:1564358..1565113	0.755	0.06836	0.08227
CIDEA	21	chr18:12246238..12267358	21.12	0.06753	0.08237
MTERFD2	17	chr2:241676198..241687871	11.67	0.09175	0.08264
WWC2	118	chr4:184259109..184475664	216.6	0.04718	0.08279
MTRF1L	14	chr6:153352025..153362772	10.75	0.06372	0.08288
KLK1	8	chr19:56015044..56018562	3.518	0.05108	0.08299
CALCRL	80	chr2:187916961..188020950	104	0.06469	0.08306
S100A8	1	chr1:151629131..151629131	0	0.0832	0.0832
C1orf124	6	chr1:229543412..229555976	12.56	0.08967	0.08322
MLF1IP	83	chr4:185852526..185892165	39.64	0.08172	0.08326
OGFR	4	chr20:60908604..60913992	5.388	0.08085	0.08333
ASCC2	53	chr22:28514950..28564045	49.09	0.05783	0.08337
IDH3A	9	chr15:76230686..76248512	17.83	0.09942	0.08347
C3orf24	15	chr3:10099120..10124380	25.26	0.07827	0.08353
DNAJC22	1	chr12:48028175..48028175	0	0.08357	0.08357
CKAP4	4	chr12:105158852..105165111	6.259	0.09052	0.08363
C6orf151	34	chr6:7535623..7557037	21.41	0.1069	0.08372
COG4	16	chr16:69072329..69110883	38.55	0.08111	0.08386
ETS1	77	chr11:127834123..127896137	62.01	0.07812	0.08386
FAM100A	3	chr16:4600197..4600343	0.146	0.06085	0.08386
LRRC61	11	chr7:149654874..149665311	10.44	0.08697	0.08386
LDLRAD3	398	chr11:35923417..36208387	285	0.02996	0.08398
RSHL1	9	chr19:50994214..51009433	15.22	0.03904	0.08402
WNT4	30	chr1:22316474..22340802	24.33	0.006679	0.08403
ZNF624	19	chr17:16465654..16497233	31.58	0.08142	0.08406
RPL39L	14	chr3:188322474..188338515	16.04	0.1185	0.08413
C14orf21	10	chr14:23839503..23843227	3.724	0.1023	0.08417
MYO1A	19	chr12:55709201..55729384	20.18	0.04617	0.08447
COX8C	2	chr14:92883741..92883965	0.224	0.08451	0.08454
LGALS4	7	chr19:43986609..43991520	4.911	0.08788	0.08471
WNT2B	26	chr1:112814576..112865294	50.72	0.02129	0.08473
ZNF648	5	chr1:180291138..180295887	4.749	0.106	0.08481
GJB6	3	chr13:19694497..19699273	4.776	0.06307	0.08489
FAM65C	27	chr20:48637302..48682506	45.2	0.06148	0.08536
MYO7B	94	chr2:128010634..128111425	100.8	0.02639	0.08537
CNOT4	82	chr7:134697092..134844980	147.9	0.07966	0.08539
CAPG	10	chr2:85475828..85489706	13.88	0.04336	0.08541
CCPG1	45	chr15:53435078..53487640	52.56	0.1033	0.08545
PRIM1	7	chr12:55412146..55432336	20.19	0.107	0.08545
RTKN	6	chr2:74507595..74519583	11.99	0.08763	0.08555
C6orf153	3	chr6:43100786..43103189	2.403	0.08578	0.08556
NAGLU	4	chr17:37942981..37949759	6.778	0.05683	0.0856
CETN1	2	chr18:571123..571446	0.323	0.08921	0.08566
FSD1	8	chr19:4257311..4271468	14.16	0.06614	0.08575
LELP1	1	chr1:151442990..151442990	0	0.08576	0.08576
TAP2	74	chr6:32897785..32914439	16.65	0.07453	0.08585
LIMA1	47	chr12:48856394..48961020	104.6	0.07826	0.08593
SNX5	40	chr20:17871379..17897452	26.07	0.07664	0.08612
DEFB108B	2	chr11:71222678..71223483	0.805	0.08695	0.08621
TRPC6	245	chr11:100828343..100959698	131.4	0.0623	0.08621
CHD1	54	chr5:98220365..98285818	65.45	0.06467	0.08625
STAT5B	14	chr17:37609886..37680015	70.13	0.08554	0.08636
ERC2	890	chr3:55520543..56475175	954.6	0.06276	0.08637
NFKBIL2	15	chr8:145625602..145639289	13.69	0.07788	0.08643
EZR	75	chr6:159107912..159158992	51.08	0.08771	0.08644
APITD1	13	chr1:10413468..10434643	21.18	0.03513	0.08645
ASB4	63	chr7:94953898..95003210	49.31	0.05701	0.08647
PTH	7	chr11:13470629..13473980	3.351	0.0826	0.08647
ZNF83	24	chr19:57807597..57833437	25.84	0.02128	0.0866
FANCD2	35	chr3:10043572..10117949	74.38	0.08558	0.08695
MTFR1	20	chr8:66721563..66782913	61.35	0.08131	0.08695
TPM2	7	chr9:35672255..35677556	5.301	0.09083	0.08697
SYPL2	13	chr1:109811812..109825133	13.32	0.07062	0.08701
USH1C	91	chr11:17472244..17520065	47.82	0.07581	0.08712
EIF4EBP3	2	chr5:139907856..139908312	0.456	0.09735	0.08718
TRPV6	29	chr7:142279678..142292847	13.17	0.08565	0.08733
GCNT3	2	chr15:57699184..57699262	0.078	0.08686	0.08734
SCUBE2	62	chr11:8998907..9068134	69.23	0.07708	0.08741
SCRT2	5	chr20:591677..600097	8.42	0.0624	0.0876
RRP1	24	chr21:44035360..44047488	12.13	0.1092	0.08764
IL10	12	chr1:205008152..205012004	3.852	0.07169	0.08773
DEFB115	2	chr20:29309964..29310063	0.099	0.1116	0.08788
FMNL1	10	chr17:40658042..40675553	17.51	0.09145	0.08806
ACTR2	36	chr2:65312604..65351075	38.47	0.0811	0.08813
UGDH	33	chr4:39176909..39205371	28.46	0.08422	0.08818
DNAJC24	33	chr11:31349571..31407602	58.03	0.06126	0.08847
IL17RC	6	chr3:9934713..9947493	12.78	0.05874	0.08847
TMED8	19	chr14:76879072..76913137	34.06	0.092	0.0887
PARD6G	61	chr18:76016897..76104900	88	0.1101	0.08873
CREB3L4	2	chr1:152208138..152209703	1.565	0.08874	0.08876
OR11G2	2	chr14:19735630..19735680	0.05	0.08883	0.08884
ANP32B	10	chr9:99788417..99814467	26.05	0.09481	0.08893
MLL3	85	chr7:151464625..151752378	287.8	0.09094	0.08908
C10orf71	38	chr10:50177368..50204868	27.5	0.09335	0.08909
FAIM2	27	chr12:48548036..48583937	35.9	0.09371	0.08915
DLK2	3	chr6:43526669..43531757	5.088	0.08744	0.08924
ACOT1	1	chr14:73075681..73075681	0	0.08927	0.08927
SBDS	3	chr7:66091012..66096580	5.568	0.1329	0.08927
TIPIN	4	chr15:64416457..64433145	16.69	0.05001	0.08936
RWDD2A	1	chr6:83960345..83960345	0	0.08949	0.08949
FUBP3	34	chr9:132451919..132501669	49.75	0.09627	0.08952
EBF1	345	chr5:158059693..158456100	396.4	0.0373	0.08962
HMGN1	8	chr21:39637002..39640897	3.895	0.116	0.08975
C12orf56	95	chr12:62947641..63063971	116.3	0.02968	0.08979
THNSL2	12	chr2:88252911..88266507	13.6	0.05896	0.08981
CDH12	927	chr5:21787807..22888741	1101	0.05694	0.0899
LSM4	11	chr19:18279044..18294248	15.2	0.04935	0.08993
LAMB3	55	chr1:207855137..207892009	36.87	0.07327	0.09006
COG7	32	chr16:23308577..23370806	62.23	0.08191	0.0901
GYG1	23	chr3:150193491..150227926	34.44	0.05651	0.09014
EMID1	56	chr22:27933611..27985416	51.8	0.0829	0.09024
ARHGAP5	7	chr14:31629675..31696556	66.88	0.08914	0.09027
KLF6	5	chr10:3811327..3816087	4.76	0.03372	0.09032
MAST4	660	chr5:65930218..66497825	567.6	0.01806	0.0904
CNBP	4	chr3:130369837..130378764	8.927	0.0905	0.09052
YTHDF3	17	chr8:64246782..64287510	40.73	0.06109	0.09054
FBXW7	51	chr4:153471511..153675078	203.6	0.09999	0.0906
HBS1L	101	chr6:135323488..135417455	93.97	0.09209	0.0907
ILF3	12	chr19:10626819..10663792	36.97	0.05349	0.09083
NCL	8	chr2:232030200..232036925	6.725	0.07419	0.09083
TUBGCP5	22	chr15:20391399..20425225	33.83	0.1091	0.09088
MEX3A	3	chr1:154309539..154312597	3.058	0.1055	0.09097
XRN2	68	chr20:21237279..21316932	79.65	0.102	0.09104
CAMKV	9	chr3:49871622..49880304	8.682	0.0446	0.09106
CPNE7	8	chr16:88171502..88190573	19.07	0.1243	0.09107
FILIP1	111	chr6:76075727..76259376	183.6	0.08267	0.0912
OR4K17	2	chr14:19655882..19656272	0.39	0.09123	0.09122
BAIAP2L2	9	chr22:36816684..36834619	17.93	0.08405	0.09125
NBR1	12	chr17:38581147..38708936	127.8	0.06374	0.09127
ADAM32	72	chr8:39085170..39261421	176.3	0.08954	0.09132
GABPA	20	chr21:26031357..26062629	31.27	0.1069	0.09155
ITLN1	10	chr1:159114241..159121069	6.828	0.07516	0.09162
FABP3	5	chr1:31613013..31618273	5.26	0.04956	0.09166
LOC390748	3	chr16:87455791..87459415	3.624	0.0915	0.09166
GYPC	71	chr2:127131063..127170700	39.64	0.1261	0.09169
GLMN	20	chr1:92484560..92534242	49.68	0.06043	0.09172
KIAA1731	61	chr11:93037265..93102980	65.72	0.1084	0.09172
RNF152	68	chr18:57634182..57709032	74.85	0.0774	0.09172
PLA2G2A	11	chr1:20174551..20178866	4.315	0.09164	0.09182
AKAP10	29	chr17:19750341..19819756	69.42	0.09721	0.09216
SLC43A2	39	chr17:1424811..1477021	52.21	0.06449	0.09219
OR5A1	3	chr11:58967337..58967997	0.66	0.08962	0.09224
GPR18	4	chr13:98705342..98707679	2.337	0.1229	0.09226
PAPSS1	81	chr4:108754784..108860749	106	0.04215	0.09227
RG9MTD1	4	chr3:102763683..102764399	0.716	0.08521	0.09236
ADCY4	17	chr14:23860976..23871165	10.19	0.1216	0.09269
PRPF40A	57	chr2:153220032..153281774	61.74	0.09855	0.09278
FAM119A	11	chr2:208182526..208197346	14.82	0.09446	0.09279
RPL22	4	chr1:6169653..6181381	11.73	0.1119	0.09281
LOC198437	1	chr20:62185227..62185227	0	0.09283	0.09283
OVCA2	2	chr17:1892371..1893253	0.882	0.1114	0.09287
LOC652968	2	chr22:29012767..29015076	2.309	0.08395	0.09299
SERPINE1	15	chr7:100558437..100569180	10.74	0.06944	0.09299
NBEAL1	40	chr2:203709969..203778732	68.76	0.0932	0.09302
POLR3B	130	chr12:105276005..105427804	151.8	0.06513	0.09304
PTGER2	4	chr14:51857788..51864131	6.343	0.09299	0.09304
CPEB1	73	chr15:81011018..81107890	96.87	0.07242	0.09306
NECAP1	12	chr12:8127868..8140317	12.45	0.08342	0.0931
OR2C1	4	chr16:3345987..3346627	0.64	0.09733	0.09313
CSTF1	19	chr20:54400972..54412578	11.61	0.03225	0.09321
YBX1	11	chr1:42922475..42939497	17.02	0.1057	0.09326
GPR68	15	chr14:90772077..90786027	13.95	0.093	0.09335
PRKAB2	18	chr1:145093546..145110179	16.63	0.1025	0.09335
IKBKAP	137	chr9:110669865..110736210	66.34	0.07367	0.09339
STK24	134	chr13:97900608..98025841	125.2	0.0607	0.09339
SLC12A9	11	chr7:100289668..100300501	10.83	0.09544	0.09344
UBE2M	2	chr19:63759435..63761165	1.73	0.08851	0.09352
CXCL12	34	chr10:44185745..44198838	13.09	0.06051	0.09364
DYX1C1	33	chr15:53500149..53585891	85.74	0.09232	0.09375
B4GALT5	74	chr20:47683271..47762591	79.32	0.09823	0.09377
SF3B3	12	chr16:69115540..69160721	45.18	0.09763	0.09382
FUS	2	chr16:31101443..31102780	1.337	0.07914	0.09386
DYTN	89	chr2:207226429..207291097	64.67	0.03886	0.09392
TATDN2	24	chr3:10266653..10296734	30.08	0.07098	0.09406
FLJ40504	9	chr17:23631847..23657282	25.43	0.147	0.09416
L3MBTL2	33	chr22:39934503..39957019	22.52	0.08981	0.0942
MANEAL	2	chr1:38033090..38037406	4.316	0.09323	0.09423
C6orf106	68	chr6:34663687..34771576	107.9	0.05154	0.09432
GZMM	4	chr19:495140..500595	5.455	0.08658	0.09437
PAF1	3	chr19:44569846..44571851	2.005	0.1066	0.09438
ARNTL	113	chr11:13258497..13364347	105.8	0.07708	0.09461
LRRC10	3	chr12:68288755..68289762	1.007	0.05041	0.09461
RAB33B	8	chr4:140596185..140615033	18.85	0.1028	0.09462
CLC	19	chr19:44914219..44919703	5.484	0.09342	0.09463
ACAD10	14	chr12:110610448..110674821	64.37	0.09248	0.09472
TMEM169	22	chr2:216655596..216669933	14.34	0.06825	0.09473
PPOX	3	chr1:159402848..159405557	2.709	0.1261	0.09474
COPS2	26	chr15:47208108..47232516	24.41	0.08777	0.09488
AMAC1L3	1	chr17:7325898..7325898	0	0.09494	0.09494
FAM122A	7	chr9:70586059..70587906	1.847	0.1177	0.09495
SERPINA3	16	chr14:94150556..94159620	9.064	0.109	0.09515
SMR3B	13	chr4:71283503..71290182	6.679	0.1015	0.09532
KATNAL2	52	chr18:42780796..42880628	99.83	0.07569	0.09537
C17orf87	15	chr17:5055160..5077771	22.61	0.07044	0.09539
PIGF	35	chr2:46662745..46697135	34.39	0.06195	0.09542
XYLT2	8	chr17:45778954..45793054	14.1	0.09631	0.0955
CCL18	6	chr17:31415896..31422608	6.712	0.04493	0.09556
CPD	30	chr17:25733181..25818146	84.97	0.09491	0.09559
SAMD4B	22	chr19:44527009..44566785	39.78	0.08248	0.09568
ATP9B	266	chr18:74930940..75239160	308.2	0.09457	0.09571
KIAA0515	57	chr9:133298312..133364095	65.78	0.0671	0.09584
AGPAT5	75	chr8:6555055..6605513	50.46	0.08605	0.09587
SFRS10	14	chr3:187118379..187137618	19.24	0.04243	0.09596
FDXR	8	chr17:70370673..70379577	8.904	0.1091	0.09603
GC	34	chr4:72826542..72868638	42.1	0.07575	0.09603
BAT3	22	chr6:31715090..31727631	12.54	0.05764	0.09605
FAM20C	9	chr7:289283..297095	7.812	0.04847	0.09625
PSMB8	7	chr6:32917826..32920506	2.68	0.07492	0.09639
DGKH	311	chr13:41522550..41701341	178.8	0.02082	0.09645
C15orf33	186	chr15:47408902..47700238	291.3	0.08845	0.09649
MLL	34	chr11:117820059..117899066	79.01	0.06803	0.0967
LPAR2	2	chr19:19595539..19599554	4.015	0.08271	0.09671
BACH1	34	chr21:29598187..29649765	51.58	0.08343	0.09694
DDX1	37	chr2:15649310..15688226	38.92	0.09825	0.09695
CNIH4	8	chr1:222612407..222629554	17.15	0.1146	0.09696
TUBA1B	3	chr12:47807939..47810854	2.915	0.09696	0.09696
GALNS	39	chr16:87408466..87448994	40.53	0.05545	0.09701
PCNP	12	chr3:102776255..102791564	15.31	0.08887	0.09709
DPP7	2	chr9:139126246..139126312	0.066	0.1079	0.09717
CCDC64B	2	chr16:3022328..3024110	1.782	0.08678	0.09735
C10orf119	38	chr10:121579392..121621533	42.14	0.06733	0.09738
STAU1	48	chr20:47164565..47236700	72.14	0.07442	0.0974
QRICH2	26	chr17:71786755..71814965	28.21	0.1068	0.09749
FRYL	101	chr4:48199934..48473732	273.8	0.03202	0.09757
NAT8	2	chr2:73721836..73722628	0.792	0.1281	0.09772
PIGQ	15	chr16:563239..573765	10.53	0.09266	0.09774
IRF2BP1	1	chr19:51079343..51079343	0	0.0978	0.0978
TMEM201	5	chr1:9573158..9583648	10.49	0.09763	0.09782
ANXA3	61	chr4:79693064..79750577	57.51	0.0414	0.09789
MYPN	136	chr10:69541325..69641591	100.3	0.05248	0.09796
VPS35	4	chr16:45257001..45272030	15.03	0.09753	0.09812
ZFAND5	18	chr9:74157436..74167800	10.36	0.09194	0.09812
ADPRH	5	chr3:120783345..120788414	5.069	0.1033	0.09816
RIF1	30	chr2:151974719..152039991	65.27	0.07454	0.09821
GPX1	1	chr3:49370761..49370761	0	0.09824	0.09824
C6orf47	3	chr6:31735428..31736092	0.664	0.0897	0.09829
GALNT7	84	chr4:174329163..174480206	151	0.08728	0.09839
ATAD1	35	chr10:89503098..89564534	61.44	0.0991	0.09846
GTPBP10	82	chr7:89813961..89853761	39.8	0.1012	0.0986
PYGM	7	chr11:64271082..64283656	12.57	0.08604	0.0986
ZNF10	29	chr12:132218482..132244186	25.7	0.07881	0.09862
RABGAP1L	310	chr1:172402997..173192746	789.7	0.09257	0.09867
CBX5	13	chr12:52913019..52956665	43.65	0.09371	0.09874
JAK1	139	chr1:65071676..65202439	130.8	0.07846	0.09874
CCDC36	15	chr3:49212338..49269254	56.92	0.0584	0.09875
ETS2	14	chr21:39102253..39118258	16	0.0816	0.09881
RPL5	4	chr1:93071344..93076191	4.847	0.103	0.09884
DCD	6	chr12:53324971..53327704	2.733	0.06902	0.09893
LY6G6C	7	chr6:31794476..31796778	2.302	0.1215	0.09893
ARHGEF19	17	chr1:16397240..16410339	13.1	0.1091	0.09899
C9orf6	10	chr9:110736769..110740986	4.217	0.03934	0.099
FLJ35767	2	chr17:77913292..77913850	0.558	0.1057	0.09909
FAM105B	31	chr5:14718615..14752582	33.97	0.1048	0.0992
ZRANB3	131	chr2:135675163..136004743	329.6	0.1158	0.0992
ADAT3	1	chr19:1861106..1861106	0	0.09922	0.09922
GFRAL	113	chr6:55301197..55374584	73.39	0.08529	0.09922
AHSG	10	chr3:187813663..187821119	7.456	0.1013	0.0996
KLC4	4	chr6:43139233..43146041	6.808	0.1195	0.09976
TRIM72	2	chr16:31135409..31137964	2.555	0.08193	0.09988
PGDS	23	chr4:95440444..95481688	41.24	0.0838	0.1001
PIGM	2	chr1:158265064..158267059	1.995	0.111	0.1001
PRDM8	17	chr4:81326073..81343620	17.55	0.08601	0.1001
FLJ10213	5	chr3:73194058..73195068	1.01	0.1002	0.1002
HK3	15	chr5:176242770..176257586	14.82	0.04469	0.1005
XRRA1	52	chr11:74230722..74337791	107.1	0.1066	0.1005
C6orf225	23	chr6:112518876..112530503	11.63	0.1026	0.1006
ANKRD27	104	chr19:37779881..37856599	76.72	0.0699	0.1007
EP300	44	chr22:39819472..39904329	84.86	0.09742	0.1007
ZNF667	31	chr19:61645084..61679851	34.77	0.06677	0.1007
IFNAR1	31	chr21:33619851..33652824	32.97	0.1084	0.1008
NARG1	39	chr4:140443951..140528434	84.48	0.09521	0.1009
NEU1	1	chr6:31935265..31935265	0	0.1009	0.1009
ZNFX1	23	chr20:47295857..47326421	30.56	0.04141	0.1009
REG1B	7	chr2:79165922..79168384	2.462	0.08468	0.101
KIAA0776	17	chr6:97078524..97109497	30.97	0.09175	0.1011
BARX1	2	chr9:95754312..95755979	1.667	0.1057	0.1012
RIPK5	56	chr1:203378384..203446154	67.77	0.08499	0.1012
SLC27A5	2	chr19:63702631..63712861	10.23	0.1246	0.1012
CFB	16	chr6:32022003..32027809	5.806	0.05278	0.1013
TEF	8	chr22:40113605..40123036	9.431	0.1332	0.1014
HLA-G	11	chr6:29902876..29906782	3.906	0.1216	0.1015
CNO	1	chr4:6769676..6769676	0	0.1016	0.1016
CYP11B1	16	chr8:143951225..143958007	6.782	0.1112	0.1016
KLHL9	2	chr9:21321119..21325404	4.285	0.1083	0.1017
OLFM1	62	chr9:137110123..137152707	42.58	0.05209	0.1018
TMF1	26	chr3:69153147..69182798	29.65	0.09926	0.1018
EML1	140	chr14:99330933..99477134	146.2	0.08632	0.102
C9orf11	27	chr9:27274708..27285355	10.65	0.09907	0.1021
WFDC3	25	chr20:43836276..43852353	16.08	0.1046	0.1021
GABRP	41	chr5:170143398..170173072	29.67	0.05623	0.1022
GALK2	125	chr15:47238236..47408902	170.7	0.1	0.1022
GLIPR1L1	16	chr12:74016984..74048552	31.57	0.09823	0.1023
LHFPL4	40	chr3:9515323..9570374	55.05	0.09417	0.1026
LIMK1	13	chr7:73137474..73168340	30.87	0.09396	0.1026
METT5D1	110	chr11:28086558..28308362	221.8	0.1003	0.1026
NME1	4	chr17:46588446..46594430	5.984	0.1298	0.1029
SLC15A2	47	chr3:123096865..123141887	45.02	0.09115	0.103
DGKE	27	chr17:52267338..52295390	28.05	0.09463	0.1031
C6orf108	1	chr6:43303871..43303871	0	0.1033	0.1033
ALMS1	160	chr2:73466849..73687592	220.7	0.1041	0.1034
RNASE6	1	chr14:20319964..20319964	0	0.1034	0.1034
FLJ22222	9	chr17:77943620..77968188	24.57	0.09672	0.1036
C22orf32	2	chr22:40805649..40809213	3.564	0.133	0.1037
SLPI	3	chr20:43315044..43316208	1.164	0.1114	0.1037
KIAA0284	16	chr14:104404584..104431400	26.82	0.07027	0.1039
ANAPC1	32	chr2:112297553..112358137	60.58	0.02652	0.104
CRELD1	4	chr3:9951944..9960656	8.712	0.07857	0.1041
MARK4	24	chr19:50448216..50499982	51.77	0.05062	0.1041
NPL	29	chr1:181028051..181056983	28.93	0.1401	0.1041
TIPARP	24	chr3:157878023..157906505	28.48	0.03915	0.1041
C6orf203	13	chr6:107458491..107478905	20.41	0.1248	0.1042
KIAA0430	23	chr16:15597222..15643012	45.79	0.03642	0.1042
PSORS1C1	108	chr6:31190939..31215712	24.77	0.06717	0.1042
SLC6A4	26	chr17:25549137..25585881	36.74	0.0529	0.1042
TELO2	9	chr16:1484303..1500112	15.81	0.0694	0.1043
KIAA1530	37	chr4:1332391..1370848	38.46	0.05683	0.1044
TIMP2	70	chr17:74364423..74429726	65.3	0.09538	0.1044
KLHL36	10	chr16:83240704..83252991	12.29	0.1138	0.1045
OR2S2	3	chr9:35947355..35948047	0.692	0.1045	0.1045
IRAK1BP1	17	chr6:79634363..79663334	28.97	0.1265	0.1047
ZNF642	6	chr1:40717609..40734036	16.43	0.05649	0.1048
SDCCAG1	7	chr14:49337602..49388757	51.16	0.09718	0.1049
C16orf54	1	chr16:29662184..29662184	0	0.1051	0.1051
MAP3K1	84	chr5:56149199..56226743	77.54	0.1066	0.1052
SLC44A2	10	chr19:10599639..10616041	16.4	0.1026	0.1052
SSX2IP	47	chr1:84882913..84927285	44.37	0.06563	0.1053
NCOA6	51	chr20:32767635..32875532	107.9	0.07733	0.1054
SPEF1	1	chr20:3710095..3710095	0	0.1054	0.1054
CSAD	8	chr12:51838742..51860170	21.43	0.09114	0.1057
MRPL32	8	chr7:42938936..42943867	4.931	0.1167	0.1057
OAT	15	chr10:126075966..126094012	18.05	0.1394	0.1058
TAPBPL	18	chr12:6432326..6441227	8.901	0.1012	0.1058
TSPAN17	19	chr5:176008840..176018128	9.288	0.112	0.1058
ARPP-19	17	chr15:50628158..50647845	19.69	0.1135	0.1059
DUS4L	11	chr7:106992905..107005269	12.36	0.08333	0.1059
MAT2A	3	chr2:85621246..85623486	2.24	0.1055	0.1059
ZNF571	29	chr19:42747452..42777172	29.72	0.1127	0.1059
ICMT	5	chr1:6204254..6216477	12.22	0.07363	0.106
GPR19	1	chr12:12706085..12706085	0	0.1061	0.1061
METRN	1	chr16:706486..706486	0	0.1061	0.1061
PHTF2	73	chr7:77270850..77423669	152.8	0.1012	0.1061
STOX1	52	chr10:70259898..70322278	62.38	0.08384	0.1062
UCN3	5	chr10:5397567..5405954	8.387	0.1085	0.1062
AMD1	13	chr6:111307448..111319910	12.46	0.09582	0.1064
HS6ST1	72	chr2:128740783..128788244	47.46	0.07777	0.1064
MPN2	32	chr1:226070590..226099956	29.37	0.03949	0.1064
KIAA0513	93	chr16:83622586..83685326	62.74	0.04199	0.1065
C20orf82	116	chr20:13152306..13228675	76.37	0.09971	0.1066
ZDHHC18	10	chr1:27030931..27053416	22.48	0.07696	0.1066
C10orf26	79	chr10:104494524..104565860	71.34	0.03188	0.1067
RAB13	1	chr1:152221298..152221298	0	0.1067	0.1067
RIT1	12	chr1:154135249..154147197	11.95	0.1063	0.1067
ARMS2	7	chr10:124204241..124205584	1.343	0.1011	0.1068
C11orf24	3	chr11:67786591..67794461	7.87	0.1129	0.1068
MZF1	4	chr19:63766465..63776118	9.653	0.1156	0.1068
OTOF	134	chr2:26536150..26634751	98.6	0.08505	0.107
GML	17	chr8:143914941..143925235	10.29	0.115	0.1071
CLUAP1	12	chr16:3490978..3526231	35.25	0.1433	0.1072
CRYM	31	chr16:21179866..21220979	41.11	0.05913	0.1075
DQX1	1	chr2:74599830..74599830	0	0.1075	0.1075
SAP130	57	chr2:128416220..128500794	84.57	0.1019	0.1075
RNF20	16	chr9:103336094..103364366	28.27	0.09233	0.1077
LOC149643	13	chr1:211071635..211087499	15.86	0.1164	0.108
USO1	69	chr4:76868948..76953751	84.8	0.03997	0.108
GIMAP5	20	chr7:150065405..150071647	6.242	0.103	0.1081
SPG21	6	chr15:63042757..63059717	16.96	0.1003	0.1081
GDF11	1	chr12:54426294..54426294	0	0.1082	0.1082
LTA	4	chr6:31648120..31648763	0.643	0.1448	0.1082
TBC1D2B	94	chr15:76074531..76156469	81.94	0.1229	0.1082
CLIC4	20	chr1:24948388..25040711	92.32	0.106	0.1083
CDC25B	8	chr20:3724968..3734681	9.713	0.09138	0.1084
CHCHD8	5	chr11:73262821..73264807	1.986	0.1241	0.1084
RAB43	9	chr3:130300050..130322724	22.67	0.1083	0.1084
LDLR	38	chr19:11061412..11103765	42.35	0.1153	0.1085
RBM6	59	chr3:49953073..50089519	136.4	0.0512	0.1085
BRAP	13	chr12:110565674..110607667	41.99	0.09649	0.1086
PTEN	29	chr10:89632589..89717394	84.81	0.01	0.1086
CAPS2	41	chr12:73956816..74008064	51.25	0.09045	0.1087
SLC25A13	96	chr7:95590852..95786431	195.6	0.09373	0.1087
TAS2R41	1	chr7:142885276..142885276	0	0.1087	0.1087
CHRDL2	21	chr11:74085324..74118104	32.78	0.1065	0.1089
SLCO3A1	367	chr15:90198898..90507598	308.7	0.06649	0.1089
DNASE1	2	chr16:3647092..3647748	0.656	0.1197	0.109
ZRANB2	11	chr1:71301989..71318558	16.57	0.111	0.109
EDN2	6	chr1:41717277..41722559	5.282	0.1426	0.1091
PRRG2	4	chr19:54778438..54783610	5.172	0.1269	0.1091
ZNF532	99	chr18:54683800..54801924	118.1	0.0488	0.1091
LTB4R2	2	chr14:23848483..23849434	0.951	0.1207	0.1093
MAP2K2	28	chr19:4045066..4071923	26.86	0.117	0.1093
SHF	13	chr15:43246856..43276045	29.19	0.1336	0.1093
ELOVL7	74	chr5:60083731..60173587	89.86	0.1272	0.1094
C12orf24	4	chr12:109391263..109408254	16.99	0.1463	0.1095
CCDC41	49	chr12:93227305..93376759	149.5	0.05487	0.1096
LEPRE1	13	chr1:42984698..43003146	18.45	0.04536	0.1096
SSRP1	4	chr11:56851404..56856927	5.523	0.1212	0.1096
CHCHD3	195	chr7:132125984..132417124	291.1	0.07641	0.1097
OR5V1	4	chr6:29431055..29431884	0.829	0.09221	0.1097
LYRM4	219	chr6:5053733..5205935	152.2	0.02367	0.1098
SLC7A1	120	chr13:28982173..29062630	80.46	0.1574	0.1098
LGI2	51	chr4:24612601..24638915	26.31	0.05722	0.1099
ZNF684	18	chr1:40770993..40785847	14.85	0.09413	0.1099
GLTSCR2	6	chr19:52942132..52951891	9.759	0.1058	0.11
SUMO1	13	chr2:202787552..202810643	23.09	0.03692	0.11
LRRC43	21	chr12:121218305..121252062	33.76	0.08951	0.1101
FERMT1	91	chr20:6003751..6050996	47.24	0.1074	0.1103
FAM162A	28	chr3:123586812..123611564	24.75	0.09028	0.1104
LOC284417	16	chr19:60516144..60527897	11.75	0.09203	0.1107
EXO1	53	chr1:240078157..240119244	41.09	0.119	0.1109
NME2	2	chr17:46599746..46604067	4.321	0.06327	0.1109
TP53I13	1	chr17:24922954..24922954	0	0.1109	0.1109
STAT3	24	chr17:37719142..37787601	68.46	0.1049	0.111
RNF113B	2	chr13:97626261..97627218	0.957	0.111	0.1111
DDAH2	3	chr6:31805366..31805936	0.57	0.09133	0.1112
C12orf30	19	chr12:110949276..111022121	72.84	0.09714	0.1113
CCND1	7	chr11:69172037..69178211	6.174	0.1205	0.1113
ZPBP2	8	chr17:35278152..35286803	8.651	0.09249	0.1113
ADORA2B	13	chr17:15794982..15817380	22.4	0.1057	0.1114
COLEC10	64	chr8:120148929..120188175	39.25	0.0978	0.1114
DTNBP1	128	chr6:15631080..15769440	138.4	0.1169	0.1114
INS	1	chr11:2137971..2137971	0	0.1115	0.1115
DAAM1	238	chr14:58725214..58904756	179.5	0.06461	0.1116
RNASEK	1	chr17:6858427..6858427	0	0.1116	0.1116
CAB39L	133	chr13:48781445..48913401	132	0.1089	0.1117
OR4Q3	1	chr14:19285829..19285829	0	0.1117	0.1117
C5	79	chr9:122756502..122851538	95.04	0.07924	0.1118
CD3D	4	chr11:117715170..117717881	2.711	0.1259	0.1118
LRRC59	21	chr17:45813924..45829154	15.23	0.02873	0.1119
PTPRC	91	chr1:196875432..196990538	115.1	0.05911	0.1119
HISPPD1	39	chr5:102496570..102566693	70.12	0.08834	0.112
POLR2A	38	chr17:7329212..7358387	29.18	0.1011	0.112
C1orf100	55	chr1:242582713..242616619	33.91	0.1103	0.1121
OS9	7	chr12:56375680..56401538	25.86	0.1296	0.1122
RPS12	7	chr6:133177500..133180026	2.526	0.1215	0.1122
PFTK1	577	chr7:90176786..90677653	500.9	0.1061	0.1123
C19orf41	2	chr19:55349316..55354538	5.222	0.117	0.1125
HERC4	62	chr10:69353451..69503353	149.9	0.07065	0.1125
SNRP70	7	chr19:54282750..54302201	19.45	0.1229	0.1126
EPB41L2	277	chr6:131202437..131422609	220.2	0.07979	0.1127
CYP4F12	67	chr19:15645061..15668884	23.82	0.08662	0.1128
OR5AN1	1	chr11:58889374..58889374	0	0.1128	0.1128
UMODL1	145	chr21:42365398..42435968	70.57	0.06788	0.1128
CXCL10	6	chr4:77161324..77162701	1.377	0.1129	0.1129
DIS3L2	295	chr2:232537211..232909572	372.4	0.03726	0.1129
MAPK10	371	chr4:87156898..87591032	434.1	0.06882	0.1129
OR7C1	3	chr19:14771321..14771654	0.333	0.1537	0.1129
HSP90AA1	25	chr14:101616858..101670522	53.66	0.1204	0.113
SLC27A3	2	chr1:152018689..152018763	0.074	0.1333	0.113
JRK	17	chr8:143736437..143747074	10.64	0.1113	0.1131
BNIPL	7	chr1:149278167..149285804	7.637	0.08059	0.1132
DLL3	6	chr19:44683043..44689312	6.269	0.1207	0.1133
EXOC8	3	chr1:229535576..229537395	1.819	0.1098	0.1133
NUF2	63	chr1:161558664..161591082	32.42	0.08837	0.1133
OR4C3	1	chr11:48303716..48303716	0	0.1133	0.1133
DUOX1	32	chr15:43211181..43244811	33.63	0.09328	0.1134
LHFPL2	192	chr5:77817146..77973209	156.1	0.08354	0.1135
ATXN3	62	chr14:91594898..91641814	46.92	0.1093	0.1136
KCNG1	6	chr20:49057552..49069520	11.97	0.1407	0.1136
CDKN2D	1	chr19:10539842..10539842	0	0.1137	0.1137
OGG1	5	chr3:9773140..9778796	5.656	0.1246	0.1137
FLVCR1	60	chr1:211098571..211135218	36.65	0.1159	0.114
SYT16	152	chr14:61532519..61637944	105.4	0.09668	0.1141
FKBP1B	7	chr2:24128810..24139693	10.88	0.1199	0.1142
TEX15	13	chr8:30809100..30825766	16.67	0.1199	0.1144
RALBP1	39	chr18:9468293..9527835	59.54	0.05066	0.1146
C1orf146	7	chr1:92464363..92483655	19.29	0.1054	0.1147
HM13	35	chr20:29567487..29620687	53.2	0.1188	0.1147
2015-09-07	56	chr7:35809249..35909972	100.7	0.1031	0.1148
ZFHX4	160	chr8:77760211..77941317	181.1	0.03278	0.1148
FANCI	45	chr15:87590000..87660998	71	0.1182	0.1149
OR4C46	2	chr11:51372576..51372612	0.036	0.115	0.115
FGF11	3	chr17:7285221..7287026	1.805	0.06625	0.1151
RCVRN	18	chr17:9742095..9749296	7.201	0.1107	0.1151
SPRYD3	11	chr12:51745269..51757485	12.22	0.03619	0.1151
KRBA1	14	chr7:149045357..149058661	13.3	0.1296	0.1153
LYPLAL1	21	chr1:217414413..217449815	35.4	0.1113	0.1154
ZNF607	14	chr19:42879423..42902351	22.93	0.06736	0.1154
C1orf222	1	chr1:1845958..1845958	0	0.1155	0.1155
FAM131C	14	chr1:16261613..16269393	7.78	0.1258	0.1155
PSORS1C2	15	chr6:31213289..31215066	1.777	0.1423	0.1156
CDC2L6	112	chr6:111038457..111242190	203.7	0.08835	0.1158
C6orf25	1	chr6:31799636..31799636	0	0.1159	0.1159
FBXO16	39	chr8:28341990..28403202	61.21	0.1382	0.1159
UHRF1BP1	59	chr6:34868714..34952607	83.89	0.09733	0.1159
ZNF384	4	chr12:6646228..6666021	19.79	0.1688	0.1159
TMOD1	86	chr9:99326894..99401685	74.79	0.06667	0.116
CCNT1	10	chr12:47373230..47396849	23.62	0.05937	0.1161
COL6A3	89	chr2:237897550..237987318	89.77	0.1061	0.1163
OR8U8	454	chr11:55899732..56265117	365.4	0.06278	0.1163
RNF214	19	chr11:116609746..116659025	49.28	0.07394	0.1164
DLC1	676	chr8:12986080..13415550	429.5	0.07571	0.1165
OR2H1	5	chr6:29535499..29539677	4.178	0.07448	0.1166
FGFRL1	4	chr4:998404..1009312	10.91	0.0406	0.1167
PCNXL3	7	chr11:65142782..65157464	14.68	0.05645	0.1167
ATP6V0A1	12	chr17:37864814..37927247	62.43	0.0368	0.1168
AK3L1	54	chr1:65390037..65463837	73.8	0.08867	0.1169
OR14J1	2	chr6:29382465..29383277	0.812	0.1005	0.1169
RAP2A	18	chr13:96887217..96917525	30.31	0.1448	0.1169
PHYHIPL	42	chr10:60609012..60677540	68.53	0.112	0.117
RNF166	6	chr16:87291062..87296910	5.848	0.06427	0.117
WFDC9	38	chr20:43670401..43692963	22.56	0.08777	0.117
EVI5L	12	chr19:7804541..7834727	30.19	0.1261	0.1171
KLHDC3	3	chr6:43090737..43095976	5.239	0.1182	0.1171
NQO2	35	chr6:2945302..2964926	19.62	0.02047	0.1171
ANKRD29	28	chr18:19434361..19496302	61.94	0.08814	0.1173
C2orf61	24	chr2:47212142..47235846	23.7	0.1245	0.1173
D4S234E	46	chr4:4438918..4471238	32.32	0.1363	0.1173
NUP210	108	chr3:13332986..13436178	103.2	0.09515	0.1173
HEXIM2	3	chr17:40598477..40601676	3.199	0.08735	0.1174
DNAJB1	5	chr19:14486790..14490150	3.36	0.1293	0.1175
MRPS33	9	chr7:140352500..140360752	8.252	0.111	0.1175
ZNF395	17	chr8:28260183..28297630	37.45	0.1144	0.1175
P76	8	chr12:112281239..112310062	28.82	0.09116	0.1177
SOCS3	2	chr17:73865388..73865975	0.587	0.0949	0.1177
TMPRSS13	37	chr11:117277098..117305293	28.2	0.1128	0.1177
CD1B	3	chr1:156564488..156566930	2.442	0.1427	0.1179
GFI1	9	chr1:92712974..92720170	7.196	0.1205	0.1179
SGK2	27	chr20:41621277..41646201	24.92	0.07439	0.118
FAM152A	35	chr1:242887120..242937664	50.54	0.08064	0.1182
C17orf49	2	chr17:6859817..6860981	1.164	0.1344	0.1183
NCAPG2	51	chr7:158116888..158188791	71.9	0.143	0.1183
FAM150A	20	chr8:53609809..53639935	30.13	0.1213	0.1185
LRRC2	53	chr3:46531952..46595618	63.67	0.1168	0.1185
GPR126	93	chr6:142665973..142808040	142.1	0.1183	0.1186
ZNF350	21	chr19:57159634..57180523	20.89	0.09913	0.1186
PRR7	4	chr5:176808562..176812691	4.129	0.1188	0.1188
BRE	291	chr2:27967415..28413931	446.5	0.07946	0.1189
MYLK3	15	chr16:45293764..45337768	44	0.1187	0.1189
AZIN1	41	chr8:103908179..103945359	37.18	0.124	0.119
DNAH1	33	chr3:52327904..52407254	79.35	0.09136	0.119
FAM175B	6	chr10:126486311..126507979	21.67	0.1387	0.119
MICB	25	chr6:31573878..31585440	11.56	0.1135	0.1191
VN1R5	2	chr1:245486132..245486287	0.155	0.1189	0.1191
LIMS2	14	chr2:128115310..128131149	15.84	0.1133	0.1193
PTS	1	chr11:111604620..111604620	0	0.1194	0.1194
TATDN3	11	chr1:211032092..211053177	21.09	0.1221	0.1194
DSCC1	21	chr8:120915770..120936320	20.55	0.05366	0.1196
LRRC20	93	chr10:71729010..71811013	82	0.07529	0.1196
EPS8L1	9	chr19:60279634..60290536	10.9	0.07681	0.1197
PPTC7	13	chr12:109458229..109501013	42.78	0.09941	0.1197
WNK2	157	chr9:94988003..95122573	134.6	0.07945	0.1197
CRTAP	19	chr3:33133916..33162835	28.92	0.09516	0.1198
OR4K1	1	chr14:19473931..19473931	0	0.1199	0.1199
FLRT3	12	chr20:14254896..14265922	11.03	0.07025	0.12
LRRC48	18	chr17:17818884..17860474	41.59	0.1152	0.12
CALML4	13	chr15:66273151..66285106	11.96	0.1497	0.1202
DEFB137	2	chr8:11869357..11869488	0.131	0.1202	0.1202
TRMT6	22	chr20:5866693..5877390	10.7	0.1034	0.1202
DDHD2	6	chr8:38214819..38229372	14.55	0.1203	0.1203
DGKD	74	chr2:233929587..234045405	115.8	0.01869	0.1203
ARFGEF2	78	chr20:46975007..47085745	110.7	0.06214	0.1204
LIAS	18	chr4:39137192..39155227	18.04	0.1219	0.1205
PDE1C	353	chr7:31796620..32071621	275	0.09083	0.1205
TRPA1	117	chr8:73096075..73150192	54.12	0.05015	0.1207
RCN2	7	chr15:75018213..75028806	10.59	0.1619	0.1208
DSCR6	7	chr21:37302095..37312586	10.49	0.1092	0.1209
ZFP57	18	chr6:29748764..29756485	7.721	0.08704	0.1211
HIST1H1T	3	chr6:26215769..26216261	0.492	0.1227	0.1213
KRT20	14	chr17:36285921..36294835	8.914	0.1308	0.1213
SLC22A2	46	chr6:160557834..160599390	41.56	0.1203	0.1213
FKBP10	1	chr17:37229550..37229550	0	0.1215	0.1215
RUNDC3B	66	chr7:87099516..87282341	182.8	0.1457	0.1217
BMI1	1	chr10:22655437..22655437	0	0.1218	0.1218
JMJD1A	16	chr2:86524075..86569405	45.33	0.09278	0.1218
C6orf48	6	chr6:31911993..31915519	3.526	0.1102	0.1219
PHB	12	chr17:44836513..44845101	8.588	0.07289	0.1219
SCYE1	18	chr4:107458579..107488502	29.92	0.1347	0.122
LRRC52	35	chr1:163781503..163799629	18.13	0.1466	0.1221
RPA2	18	chr1:28090687..28113670	22.98	0.1188	0.1221
LOC129293	44	chr2:84903493..84957815	54.32	0.1111	0.1222
ZNF585B	7	chr19:42368935..42385387	16.45	0.08236	0.1222
PGM3	11	chr6:83936886..83954284	17.4	0.1336	0.1223
KIAA1462	30	chr10:30344924..30375526	30.6	0.09122	0.1224
ZFP30	17	chr19:42815633..42832806	17.17	0.1364	0.1224
DNAH2	72	chr17:7564119..7673682	109.6	0.1015	0.1227
SLC46A1	7	chr17:23747740..23753580	5.84	0.08194	0.1227
DBN1	8	chr5:176818105..176831225	13.12	0.0976	0.123
GNB2L1	16	chr5:180596711..180603464	6.753	0.1051	0.1232
TMEM20	5	chr10:95645556..95649360	3.804	0.1225	0.1232
TMEM179B	1	chr11:62311818..62311818	0	0.1234	0.1234
ZNF560	26	chr19:9441034..9469282	28.25	0.1359	0.1234
PFKFB2	19	chr1:205298374..205320110	21.74	0.124	0.1235
ATG4C	75	chr1:63022563..63101639	79.08	0.07693	0.1236
C9orf64	4	chr9:85743409..85761431	18.02	0.06984	0.1237
FLYWCH2	10	chr16:2874175..2889249	15.07	0.1536	0.1237
MAP2K1	73	chr15:64466873..64570664	103.8	0.1147	0.1237
GADD45B	1	chr19:2428316..2428316	0	0.1238	0.1238
NDUFAB1	7	chr16:23504675..23514580	9.905	0.1245	0.1239
PDP2	5	chr16:65472947..65478450	5.503	0.1243	0.1239
TMED6	6	chr16:67935000..67942360	7.36	0.1115	0.1239
CCL26	7	chr7:75236934..75246623	9.689	0.1628	0.124
KCNH1	414	chr1:208918804..209372792	454	0.02624	0.124
KLRG2	15	chr7:138789091..138814158	25.07	0.1331	0.124
EFEMP2	5	chr11:65393085..65395295	2.21	0.1285	0.1241
ITCH	49	chr20:32415786..32559552	143.8	0.1069	0.1241
FUT5	5	chr19:5817036..5818913	1.877	0.1472	0.1242
C12orf61	1	chr12:61282328..61282328	0	0.1243	0.1243
CHRNB1	14	chr17:7290774..7301047	10.27	0.06682	0.1243
INSC	184	chr11:15095551..15224303	128.8	0.1035	0.1243
TTC13	86	chr1:229109355..229179417	70.06	0.06412	0.1243
PABPC4	17	chr1:39799438..39813222	13.78	0.05368	0.1244
TARBP2	1	chr12:52183251..52183251	0	0.1245	0.1245
AVIL	9	chr12:56479715..56495083	15.37	0.09995	0.1246
HNRNPH3	12	chr10:69761929..69772942	11.01	0.04401	0.1246
TFPT	5	chr19:59302788..59306402	3.614	0.1471	0.1247
CCNF	13	chr16:2420949..2442642	21.69	0.1185	0.1248
LETM2	7	chr8:38368358..38379972	11.61	0.1189	0.1248
MRPL13	27	chr8:121477376..121523733	46.36	0.09256	0.1248
RUNX1T1	82	chr8:93041956..93175215	133.3	0.121	0.1248
MTA1	5	chr14:104970863..105003589	32.73	0.1004	0.1251
SPR	2	chr2:72969505..72970432	0.927	0.1432	0.1251
FKBP5	41	chr6:35649410..35761415	112	0.1299	0.1252
RPS9	25	chr19:59396580..59403070	6.49	0.1122	0.1253
MRPL14	12	chr6:44189488..44202283	12.79	0.107	0.1254
MRPL44	7	chr2:224530913..224540590	9.677	0.1239	0.1254
C4orf42	4	chr4:1234267..1235500	1.233	0.0871	0.1255
C4orf27	28	chr4:170888372..170912903	24.53	0.1032	0.1257
LOC93349	86	chr2:230904376..230976568	72.19	0.08963	0.1257
C1orf150	9	chr1:245782310..245796848	14.54	0.1686	0.1259
ATP2C1	63	chr3:132096884..132217031	120.1	0.1388	0.126
FAM91A1	38	chr8:124850542..124896184	45.64	0.1205	0.126
HIST1H2BL	2	chr6:27883653..27883676	0.023	0.126	0.126
2015-03-04	113	chr2:216833559..216942053	108.5	0.09986	0.126
WDR73	12	chr15:82987581..82998257	10.68	0.1161	0.126
FOXA1	3	chr14:37130178..37132871	2.693	0.1406	0.1261
SGSM3	17	chr22:39107018..39133132	26.11	0.1032	0.1261
STEAP2	63	chr7:89679020..89703967	24.95	0.1149	0.1261
SPTY2D1	25	chr11:18584994..18609362	24.37	0.1529	0.1262
GPR179	6	chr17:33742817..33748622	5.805	0.1262	0.1263
MGST3	45	chr1:163867230..163890817	23.59	0.1184	0.1263
NUP210L	46	chr1:152232705..152393724	161	0.0961	0.1263
FLJ36031	2	chr7:106086640..106087028	0.388	0.1263	0.1264
RAB11FIP4	101	chr17:26744266..26887119	142.9	0.051	0.1265
MYO7A	85	chr11:76518008..76602723	84.72	0.07504	0.1266
HGFAC	10	chr4:3414301..3420907	6.606	0.0668	0.1268
SOX15	1	chr17:7432634..7432634	0	0.1268	0.1268
ANKLE1	7	chr19:17253483..17257549	4.066	0.1305	0.1269
ATHL1	7	chr11:280233..285527	5.294	0.09215	0.1269
HSD3B2	9	chr1:119760385..119767087	6.702	0.09353	0.1269
WDR82	9	chr3:52263985..52284378	20.39	0.1252	0.1269
SLC31A2	29	chr9:114955015..114966138	11.12	0.1377	0.127
PDCL2	33	chr4:56119131..56152210	33.08	0.09089	0.1271
NLRP7	29	chr19:60127743..60150628	22.89	0.1378	0.1272
CXCL11	7	chr4:77174225..77176195	1.97	0.132	0.1273
FAM78A	7	chr9:133126069..133141684	15.62	0.1475	0.1273
TNFRSF12A	2	chr16:3010789..3011965	1.176	0.1278	0.1273
GPN3	4	chr12:109386141..109390252	4.111	0.1441	0.1276
S100A11	2	chr1:150274933..150275390	0.457	0.1276	0.1276
GRK6	9	chr5:176789531..176800549	11.02	0.1341	0.1277
KLF5	10	chr13:72535458..72547636	12.18	0.1765	0.1277
FAM150B	8	chr2:269705..276580	6.875	0.1221	0.1279
GAS8	20	chr16:88616964..88638238	21.27	0.1365	0.1279
HLA-DOA	32	chr6:33080141..33085293	5.152	0.08336	0.128
RNF213	35	chr17:75930774..75982646	51.87	0.08843	0.128
ZBBX	105	chr3:168441518..168580115	138.6	0.1322	0.128
TUBE1	11	chr6:112501106..112515303	14.2	0.1518	0.1281
ZNF540	43	chr19:42734654..42793147	58.49	0.1211	0.1282
CLPTM1L	16	chr5:1371960..1397458	25.5	0.1109	0.1284
FOXA3	5	chr19:51059785..51068057	8.272	0.08517	0.1284
HIST1H2AL	1	chr6:27941153..27941153	0	0.1284	0.1284
CDCA7L	34	chr7:21907485..21948973	41.49	0.125	0.1285
COL12A1	92	chr6:75854022..75972076	118.1	0.1612	0.1286
CRB1	124	chr1:195504560..195710852	206.3	0.09154	0.1287
PRDM14	22	chr8:71126953..71145942	18.99	0.08988	0.1288
PENK	5	chr8:57517146..57520529	3.383	0.1413	0.1289
C9orf98	167	chr9:134591175..134743831	152.7	0.1021	0.1291
AKAP5	3	chr14:64005164..64007105	1.941	0.1354	0.1292
PCDH15	1449	chr10:55252911..56229725	976.8	0.06453	0.1293
SCN3B	40	chr11:123005969..123029621	23.65	0.1227	0.1296
SLC4A1	8	chr17:39683019..39694950	11.93	0.01796	0.1296
KIAA1797	392	chr9:20649238..20985129	335.9	0.08119	0.1297
TMEM146	17	chr19:5673469..5729517	56.05	0.1522	0.1297
GHRL	10	chr3:10303250..10307365	4.115	0.1167	0.1299
IMPG2	56	chr3:102429103..102521029	91.93	0.09106	0.1299
KIF14	50	chr1:198788035..198856436	68.4	0.06251	0.1301
SYT14L	2	chr4:68611132..68611335	0.203	0.13	0.1301
LOC153364	6	chr5:89795647..89805755	10.11	0.154	0.1303
TMEM60	6	chr7:77261088..77264559	3.471	0.1363	0.1304
IGSF9	26	chr1:158163750..158181548	17.8	0.183	0.1305
RP5-1022P6.2	59	chr20:5473607..5539147	65.54	0.1521	0.1305
SYT4	6	chr18:39101906..39110395	8.489	0.1455	0.1305
EHD2	17	chr19:52910337..52936981	26.64	0.1289	0.1306
RPS27A	4	chr2:55313521..55315327	1.806	0.1484	0.1306
KLHL2	33	chr4:166352056..166456839	104.8	0.0983	0.1307
SIGLEC9	3	chr19:56320341..56322977	2.636	0.1256	0.1307
SMAD6	96	chr15:64784141..64857799	73.66	0.06283	0.1307
ARHGAP11B	1	chr15:28717792..28717792	0	0.1309	0.1309
ZNF286A	5	chr17:15548919..15561942	13.02	0.1318	0.1309
PDE6D	32	chr2:232305719..232352664	46.95	0.1153	0.131
SLC41A1	18	chr1:204025818..204045854	20.04	0.1388	0.131
KNTC1	36	chr12:121584428..121676607	92.18	0.1086	0.1311
NARG2	38	chr15:58502935..58558581	55.65	0.1423	0.1311
FEZF1	1	chr7:121730083..121730083	0	0.1312	0.1312
FOXN1	14	chr17:23875628..23887199	11.57	0.1457	0.1312
KRT8	13	chr12:51577726..51585102	7.376	0.1228	0.1315
FAM55C	17	chr3:102980767..103017016	36.25	0.1418	0.1317
HSD17B7	9	chr1:161031373..161048411	17.04	0.08388	0.1317
CCDC66	40	chr3:56566944..56629874	62.93	0.1224	0.1318
RCP9	37	chr7:65217273..65256109	38.84	0.1175	0.1318
BDP1	79	chr5:70787574..70897815	110.2	0.136	0.1319
SEMA6C	12	chr1:149371222..149385304	14.08	0.1173	0.1319
ITGAX	18	chr16:31274259..31301680	27.42	0.06858	0.132
MBNL1	112	chr3:153470617..153666202	195.6	0.1212	0.132
SLC4A9	4	chr5:139721554..139729212	7.658	0.1219	0.132
TMPRSS11B	12	chr4:68775339..68793557	18.22	0.1229	0.132
AKIRIN1	9	chr1:39230446..39242951	12.51	0.08012	0.1321
C11orf57	2	chr11:111458046..111460712	2.666	0.1744	0.1321
DEFB132	13	chr20:186507..189396	2.889	0.1304	0.1321
VPS13C	182	chr15:59932506..60136809	204.3	0.1285	0.1321
CABYR	10	chr18:19973325..19994921	21.6	0.1362	0.1322
PDE1B	20	chr12:53231332..53259259	27.93	0.1205	0.1322
CGB7	2	chr19:54250591..54250645	0.054	0.1334	0.1323
FAR2	126	chr12:29268856..29378245	109.4	0.1498	0.1325
C11orf66	6	chr11:61005352..61013931	8.579	0.1041	0.1326
VAMP1	18	chr12:6441960..6450073	8.113	0.1228	0.1326
ASB5	70	chr4:177372614..177426315	53.7	0.1217	0.1327
DCI	6	chr16:2233297..2236852	3.555	0.1565	0.1328
PUS7	38	chr7:104887990..104948991	61	0.06515	0.1329
SNED1	54	chr2:241590446..241681435	90.99	0.1568	0.1329
PAN3	76	chr13:27647055..27766293	119.2	0.1478	0.133
ABCF2	20	chr7:150536377..150553885	17.51	0.0697	0.1332
DNAJC18	13	chr5:138775359..138800989	25.63	0.1324	0.1333
OR8K1	4	chr11:55870092..55870340	0.248	0.1592	0.1334
ACAN	108	chr15:87148331..87218633	70.3	0.1122	0.1335
KLK10	11	chr19:56207827..56215089	7.262	0.09462	0.1335
LRRC4	2	chr7:127455307..127457093	1.786	0.1317	0.1338
TUBGCP2	18	chr10:134943663..134971722	28.06	0.05407	0.1341
WIPF2	15	chr17:35633374..35685801	52.43	0.1262	0.1341
IL1F5	16	chr2:113532952..113538712	5.76	0.1685	0.1342
MPG	5	chr16:68954..74457	5.503	0.09688	0.1342
SLC10A6	13	chr4:87966202..87988953	22.75	0.1292	0.1342
EARS2	20	chr16:23441037..23473731	32.69	0.127	0.1344
FAM168A	78	chr11:72798301..72980761	182.5	0.1293	0.1344
FLVCR2	50	chr14:75115115..75181313	66.2	0.1309	0.1344
REPIN1	6	chr7:149698378..149701747	3.369	0.1483	0.1345
RHEB	36	chr7:150796304..150846883	50.58	0.139	0.1345
RLN1	7	chr9:5325470..5327760	2.29	0.06488	0.1345
NDFIP2	52	chr13:78954587..79025636	71.05	0.06807	0.1346
MCM3AP	48	chr21:46479969..46529324	49.35	0.1469	0.135
MTMR14	32	chr3:9674059..9713685	39.63	0.08474	0.135
SLC5A2	4	chr16:31403374..31405522	2.148	0.1689	0.1351
C20orf77	45	chr20:36095669..36151473	55.8	0.153	0.1352
C11orf17	10	chr11:8889640..8897279	7.639	0.07787	0.1353
PPP4R2	86	chr3:73130727..73196218	65.49	0.1495	0.1354
BET1L	10	chr11:193788..196767	2.979	0.133	0.1355
[truncated: 16,659 more rows]

## Sheet: Sheet1
Classifications	Pathway ID	Pathway Name	C	O	E	R	rawP	adjP	Gene
Immune diseases	hsa05323	Rheumatoid arthritis	91	12	1.61	7.45	7.6e-08	2.43e-06	3123 3113 8600 10312 3117 3119 942 523 4050 7422 8792 3115
Environmental Information Processing	hsa04060	Cytokine-cytokine receptor interaction	265	19	4.69	4.05	3.31e-07	5.3e-06	56034 6359 6368 91 4050 3449 8200 7173 10663 7422 8600 655 5618 6358 6366 4982 3815 8792 2829
Immune diseases	hsa04940	Type I diabetes mellitus	43	8	0.76	10.52	7.77e-07	9.95e-06	3123 3113 2572 3329 3117 3119 942 3115
Immune diseases	hsa05320	Autoimmune thyroid disease	52	8	0.92	8.7	3.5e-06	3.73e-05	3123 3113 3117 3119 942 7173 3449 3115
Environmental Information Processing	hsa04010	MAPK signaling pathway	268	17	4.74	3.59	7.08e-06	6.47e-05	7189 627 4763 26291 9252 10235 2246 10746 3305 998 4790 2252 784 5970 7786 409 4137
Cellular Processes	hsa04145	Phagosome	153	12	2.71	4.43	1.97e-05	0.0001	3123 3113 4153 10312 3117 3119 523 4360 3673 7059 4353 3115
Environmental Information Processing	hsa04310	Wnt signaling pathway	150	12	2.65	4.52	1.61e-05	0.0001	4088 5515 387 6424 8312 324 1460 4041 51384 7473 4772 1487
Cellular Processes	hsa04510	Focal adhesion	200	14	3.54	3.96	1.5e-05	0.0001	56034 1101 7791 387 7408 998 7448 3673 7148 5500 81 1301 7059 7422
Infectious diseases: Parasitic	hsa05140	Leishmaniasis	72	8	1.27	6.28	4.08e-05	0.0002	3123 3113 7189 3117 3119 4790 5970 3115
Cardiovascular diseases	hsa05416	Viral myocarditis	70	8	1.24	6.46	3.32e-05	0.0002	3123 3113 3117 3119 942 6443 3115 1605
Cellular Processes	hsa04810	Regulation of actin cytoskeleton	213	14	3.77	3.72	3.03e-05	0.0002	2246 2147 56034 85464 387 998 3673 2252 5500 81 324 26291 5305 1073
Immune diseases	hsa05330	Allograft rejection	37	6	0.65	9.17	4.38e-05	0.0002	3123 3113 3117 3119 942 3115
Immune diseases	hsa05332	Graft-versus-host disease	41	6	0.73	8.27	7.98e-05	0.0003	3123 3113 3117 3119 942 3115
Infectious diseases: Parasitic	hsa05145	Toxoplasmosis	132	10	2.34	4.28	0.0001	0.0004	3123 10105 3305 3113 7189 3117 3119 4790 5970 3115
Immune system	hsa04672	Intestinal immune network for IgA production	48	6	0.85	7.07	0.0002	0.0006	3123 3113 3117 3119 942 3115
Immune diseases	hsa05310	Asthma	30	5	0.53	9.42	0.0002	0.0006	3123 3113 3117 3119 3115
Metabolism	hsa00250	Alanine, aspartate and glutamate metabolism	32	5	0.57	8.83	0.0002	0.0006	790 84706 2673 2572 189
Immune system	hsa04062	Chemokine signaling pathway	189	12	3.34	3.59	0.0002	0.0006	387 6359 6368 998 4790 6358 6366 10663 409 5970 2829 10235
Cellular Processes	hsa04142	Lysosome	121	9	2.14	4.2	0.0003	0.0009	9374 84572 10312 3074 2720 5476 9179 130340 3425
Infectious diseases: Bacterial	hsa05150	Staphylococcus aureus infection	55	6	0.97	6.17	0.0004	0.0011	3123 3113 4153 3117 3119 3115
Immune system	hsa04612	Antigen processing and presentation	76	7	1.34	5.21	0.0004	0.0011	3123 3305 3113 3117 3119 3115 8625
Nervous system	hsa04722	Neurotrophin signaling pathway	127	9	2.25	4.01	0.0004	0.0011	10019 805 7189 627 387 998 9252 5970 4790
Environmental Information Processing	hsa04514	Cell adhesion molecules (CAMs)	133	9	2.35	3.82	0.0006	0.0015	3123 3113 8506 3117 3119 942 23562 3115 149461
Environmental Information Processing	hsa04350	TGF-beta signaling pathway	84	7	1.49	4.71	0.0007	0.0017	4088 5515 387 3397 7059 8200 655
Environmental Information Processing	hsa04512	ECM-receptor interaction	85	7	1.5	4.65	0.0008	0.0019	1101 1301 7059 7448 1605 3673 7148
Genetic Information Processing	hsa03050	Proteasome	44	5	0.78	6.42	0.001	0.0022	5692 5719 7979 5686 5718
Cellular Processes	hsa04144	Endocytosis	201	11	3.56	3.09	0.001	0.0022	4088 3305 7189 51160 387 998 409 3815 93343 84612 84364
Immune system	hsa04670	Leukocyte transendothelial migration	116	8	2.05	3.9	0.0011	0.0023	6494 387 7408 998 81 23562 7294 149461
Cancers: Specific types	hsa05220	Chronic myeloid leukemia	73	6	1.29	4.65	0.0019	0.0038	4088 613 6776 5970 1487 4790
Cellular Processes	hsa04520	Adherens junction	73	6	1.29	4.65	0.0019	0.0038	4088 81 1460 387 5770 998
Development	hsa04380	Osteoclast differentiation	128	8	2.26	3.53	0.0021	0.0041	7189 4982 8600 4772 5970 8792 4790 2354
Cellular Processes	hsa04530	Tight junction	132	8	2.34	3.43	0.0025	0.0047	81 5515 1460 387 998 23562 84612 149461
Infectious diseases: Viral	hsa05160	Hepatitis C	134	8	2.37	3.37	0.0027	0.0049	5515 7189 4790 3449 5970 23562 3659 149461
Cancers: Specific types	hsa05217	Basal cell carcinoma	55	5	0.97	5.14	0.0029	0.0052	5727 324 51384 7473 8312
Environmental Information Processing	hsa04340	Hedgehog signaling pathway	56	5	0.99	5.05	0.0031	0.0054	5727 50846 51384 7473 655
Cellular Processes	hsa04114	Oocyte meiosis	112	7	1.98	3.53	0.0039	0.0066	245711 5500 5515 805 9700 9232 10393
Genetic Information Processing	hsa03013	RNA transport	151	8	2.67	2.99	0.0056	0.009	11097 8892 253314 5976 8890 10799 8086 79760
Genetic Information Processing	hsa03010	Ribosome	92	6	1.63	3.69	0.0059	0.0092	6156 6234 6205 6164 6207 6204

## Sheet: Sheet2
Cancers: Specific types
Cancers: Specific types
Cardiovascular diseases
Cellular Processes
Cellular Processes
Cellular Processes
Cellular Processes
Cellular Processes
Cellular Processes
Cellular Processes
Cellular Processes
Development
Environmental Information Processing
Environmental Information Processing
Environmental Information Processing
Environmental Information Processing
Environmental Information Processing
Environmental Information Processing
Environmental Information Processing
Genetic Information Processing
Genetic Information Processing
Genetic Information Processing
Immune diseases
Immune diseases
Immune diseases
Immune diseases
Immune diseases
Immune diseases
Immune system
Immune system
Immune system
Immune system
Infectious diseases: Bacterial
Infectious diseases: Parasitic
Infectious diseases: Parasitic
Infectious diseases: Viral
Metabolism
Nervous system
